# Supplementary material for: Synopsis of valid species-group taxa for freshwater Gastropoda recorded from the European Neogene
Source: Zookeys. 2014 Aug 15;(435):1–6. doi: 10.3897/zookeys.435.8193 (PMC4141183; doi:10.3897/zookeys.435.8193)
Supplement: Supplementary material 1 — List of valid species-group taxa for Neogene freshwater Gastropoda of Europe [file zookeys-435-001-s001.xls]

## Sheet: Tabelle1
Taxon	Genus/Subgenus	Species/Subspecies	Authority	Source of first description	Page/Illustration	seen	Hyperlink
Caspia (Ulskia) abbreviata	Caspia (Ulskia)	abbreviata	Roshka, 1973	Roshka, V.Kh. 1973. Mollyuski meotica severo-zapadnogo prichernomor'ya. Shtiintsa, Kishinev.	171, pl. 28, fig. 386	v
Hydrobia abbreviata	Hydrobia	abbreviata	(Grateloup, 1827)	Grateloup, J.-P.S. de 1827. Tableau des coquilles Fossiles qu'on rencontre dans des terrains calcaires tertiaires (faluns) des environs de Dax, dans le département des Landes. Bull. d'Hist. Nat. Soc. linn. Bordeaux, 2, 72-109, 123-158, 192-204.	134	v	http://www.biodiversitylibrary.org/item/110491#page/82/mode/1up
Melanopsis abbreviata	Melanopsis	abbreviata	Brusina, 1874	Brusina, S. 1874. Fossile Binnen-Mollusken aus Dalmatien, Kroatien und Slavonien nebst einem Anhange. Actienbuchdruckerei, Agram.	41, pl. 7, fig. 10	v	https://archive.org/details/fossilebinnenmo00brusgoog
Melanopsis abbreviata cossmanni	Melanopsis	abbreviata cossmanni	Pallary, 1916	Pallary, P. 1916. Observations relatives à la nomenclature des Melanopsis fossiles. Bulletin de la Société d'Histoire Naturelle de l'Afrique du Nord, 7 (3), 70-87.	80	v	http://bibdigital.rjb.csic.es/spa/Libro.php?Libro=1840
Melanopsis abbreviata glabra	Melanopsis	abbreviata glabra	Brusina, 1874	Brusina, S. 1874. Fossile Binnen-Mollusken aus Dalmatien, Kroatien und Slavonien nebst einem Anhange. Actienbuchdruckerei, Agram.	41, pl. 7, fig. 9	v	https://archive.org/details/fossilebinnenmo00brusgoog
Melanopsis abbreviata nodosula	Melanopsis	abbreviata nodosula	Wenz, 1928	Wenz, W. 1928. Zur Nomenklatur tertiärer Land- und Süßwassergastropoden. VIII. Senckenbergiana, 10, 119-120.	119	v
Tinnyea abchasica	Tinnyea	abchasica	(Seninski, 1905)	Seninski, K. 1905. Novyja Dannyja o neogenovych' plastach' Jugozapadnogo Zakavkaz'ja. Trudy obšcestva estestvoispytatelej pri Imperatorskom Jurevskom universitete, 16, 1-80.	58, textfig. 1	v
Viviparus (Balcanipaludina) abchasicaformis	Viviparus (Balcanipaludina)	abchasicaformis	Datsenko in Gozhik & Datsenko, 2007	Gozhik, P.F., Datsenko, L.N. 2007. Presnovodnyye Mollyuski pozdnego kaynozoya yuga Bostochnoy Yevropy. Chast' II. Natsional'naya Akademiya Nauk Ukrainy, Institut Geologicheskikh Nauk, Kiev.	59, pl. 59, fig. 1	v
Viviparus (Viviparus) abchasicus	Viviparus (Viviparus)	abchasicus	Taboyakova, 1964	Taboyakova, V.Ya. 1964. Opyt biometricheskogo izucheniya pliotsenovykh viviparusov yuga SSSR. Trudy Paleontologicheskogo Instituta, 99, 1-88.	47	v
Viviparus (Viviparus) abchasicus moquicus	Viviparus (Viviparus)	abchasicus moquicus	Taboyakova, 1964	Taboyakova, V.Ya. 1964. Opyt biometricheskogo izucheniya pliotsenovykh viviparusov yuga SSSR. Trudy Paleontologicheskogo Instituta, 99, 1-88.	55	v
Valvata (Valvata) abdita	Valvata (Valvata)	abdita	Brusina, 1902	Brusina, S. 1902. Iconographia Molluscorum Fossilium in tellure tertiaria Hungariae, Croatiae, Slavoniae, Dalmatiae, Bosniae, Herzegovinae, Serbiae and Bulgariae inventorum. Officina Soc. Typographicae, Agram.	pl. 13, figs 54-56	v
Turricaspia aberrans	Turricaspia	aberrans	(Andrusov, 1890)	Andrusov, N. 1890. Kerchenskiy izvestniak i ego fauna. Zapiski Imperatorskago S.-Petersburgskago Mineralogicheskago Obshchestva, seriya 2, 26, 193-344.	287	v
Turricaspia aberrans kundukensis	Turricaspia	aberrans kundukensis	(Roshka, 1973)	Roshka, V.Kh. 1973. Mollyuski meotica severo-zapadnogo prichernomor'ya. Shtiintsa, Kishinev.	128, pl. 15-16, figs 187-193	v
Melanopsis abichi	Melanopsis	abichi	Calvert & Neumayr, 1880	Calvert, F., Neumayr, M. 1880. Die jungen Ablagerungen am Hellespont. Denkschriften der Kaiserlichen Akademie der Wissenschaften, Mathematisch-Naturwissenschaftliche Classe, 40, 357-378.	376, pl. 2, figs 20-22	v	http://www.biodiversitylibrary.org/item/104344#page/395/mode/1up
Theodoxus abnormis	Theodoxus	abnormis	(Jenkins, 1864)	Jenkins, H.M. 1864. Brackish-Water Fossils of Crete. The Quarterly Journal of Science, 1, 413-421.	420, fig. 7	v	http://www.biodiversitylibrary.org/item/52516#page/441/mode/1up
Theodoxus abnormis cretensis	Theodoxus	abnormis cretensis	Willmann, 1980	Willmann, R. 1980. Die neogenen Süßwassergastropoden von Chersonisos (Kreta). Neues Jahrbuch für Geologie und Paläontologie, Abhandlungen, 159 (2), 273-295.	280	v
Pseudamnicola abxazica	Pseudamnicola	abxazica	Badzoshvili, 1979	Badzoshvili, Ts.I. 1979. Mollyuski meotisa zapadnoy Gruzii. Metsniereba, Tbilisi.	114	v
Melanopsis acanthica	Melanopsis	acanthica	Neumayr, 1869	Neumayr, M. 1869. II. Beiträge zur Kenntniss fossiler Binnenfaunen. Jahrbuch der kaiserlichen und königlichen geologischen Reichsanstalt, 19, 355-382.	357, pl. 11, figs 6-7	v	http://www.landesmuseum.at/pdf_frei_remote/JbGeolReichsanst_019_0355-0382.pdf
Melanopsis acanthicoides	Melanopsis	acanthicoides	Hoernes, 1877	Hoernes, R. 1877. Ein Beitrag zur Kenntniss fossiler Binnenfaunen. (Süsswasserschichten unter den sarmatischen Ablagerungen am Marmorameere.). Sitzungsberichte der Kaiserlichen Akademie der Wissenschaften, Math.-Naturw. Classe, 74, 7-34.	14, figs 1-5	v	http://www.biodiversitylibrary.org/item/35546#page/13/mode/1up
Viviparus achatinoides	Viviparus	achatinoides	(Deshayes, 1838)	Deshayes, G.P. 1838. Description des coquilles fossiles recueillies en Crimée par M. de Verneuil, et observations générales à leur sujet. Mémoirs de la Société Géologique de France, Sér. 1, 3, 37-69.	64, pl. 5, figs 6-7	v	http://www.biodiversitylibrary.org/item/133952#page/61/mode/1up
Viviparus achatinoides oltenensis	Viviparus	achatinoides oltenensis	Lubenescu & Zazuleac, 1985	Lubenescu, V., Zazuleac, D. 1985. Les Viviparidés du Néogène supérieur du Bassin Dacique. Mémoires - L'Institut de Géologie et de Géophysique, 32, 77-136.	89, pl. 15, figs 18, 20-28, pl. 16, figs 1-4	v
?Hydrobia acheila	?Hydrobia	acheila	Brusina, 1902	Brusina, S. 1902. Iconographia Molluscorum Fossilium in tellure tertiaria Hungariae, Croatiae, Slavoniae, Dalmatiae, Bosniae, Herzegovinae, Serbiae and Bulgariae inventorum. Officina Soc. Typographicae, Agram.	pl. 11, figs 21-23	v
Socenia acicula	Socenia	acicula	(Brusina, 1892)	Brusina, S. 1892. Fauna fossile terziaria di Markusevec in Croazia. Con un elenco delle Dreissensidae della Dalmazia, Croazia e Slavonia. Glasnik hrvatskog naravoslovnog društva, 7, 113-210.	156	v	http://www.biodiversitylibrary.org/item/42638#page/131/mode/1up
Pyrgula aciculata	Pyrgula	aciculata	Pavlović, 1932	Pavlović, P.S. 1932. Novi prilošci za poznavanje fosilne faune iz Kosovske i Metohiskopodrimske Kotline. Bulletin du Service Géologique du Royaume de Yougoslavie, 1 (2), 231-253.	241	v
Turripontica aciculina	Turripontica	aciculina	Anistratenko, 1993	Anistratenko, V.V. 1993. Mollyuski semeystv Melanopsidae i Bithyniidae (Gastropoda, Pectinibranchia) iz kimmeriyskikh otlozheniy Abkhazii. Byulleten' Moskovskogo Obshchestva Ispytateley Prirody, Otdel biologicheskiy, 98 (5), 68-79.	75, textfig. 3	v
Goniochilus acmaeformis	Goniochilus	acmaeformis	(Pavlović, 1927)	Pavlović, P.S. 1927. Donjopontiski mekušci iz okoline Beograda (s naročitim obzirom na fosilnu faunu okoline sela Vrčina). Sprska Akademija nauka, posebna izdanja, 66 (Prirodnjački i matematički spisi 17), 1-121.	98, pl. 14, figs 1-2	v
Vrazia acme	Vrazia	acme	Brusina, 1897	Brusina, S. 1897. Gragja za neogensku malakološku faunu Dalmacije, Hrvatske i Slavonije uz neke vrste iz Bosne i Hercegovine i Srbije. Djela Jugoslavenske akademije znanosti i umjetnosti, 18, 1-43.	17, pl. 10, figs 13-14	v
Acella acuaria	Acella	acuaria	Neumayr, 1869	Neumayr, M. 1869. II. Beiträge zur Kenntniss fossiler Binnenfaunen. Jahrbuch der kaiserlichen und königlichen geologischen Reichsanstalt, 19, 355-382.	379, pl. 13, fig. 9	v	http://www.landesmuseum.at/pdf_frei_remote/JbGeolReichsanst_019_0355-0382.pdf
Prososthenia acuminata	Prososthenia	acuminata	Pavlović, 1927	Pavlović, P.S. 1927. Donjopontiski mekušci iz okoline Beograda (s naročitim obzirom na fosilnu faunu okoline sela Vrčina). Sprska Akademija nauka, posebna izdanja, 66 (Prirodnjački i matematički spisi 17), 1-121.	101, pl. 14, figs 16-18	v
Melanopsis acuta	Melanopsis	acuta	Handmann, 1882	Handmann, R. 1882. Die fossile Molluskenfauna von Kottingbrunn. Jahrbuch der k.k. Geologischen Reichsanstalt, 32, 543-564.	556	v	http://opac.geologie.ac.at/wwwopacx/wwwopac.ashx?command=getcontent&server=images&value=JB0324_543_A.pdf
Belgrandia acuta	Belgrandia	acuta	(de Stefani, 1877)	De Stefani, C. 1877. Molluschi continentali fino ad ora notati in ltalia nei terreni pliocenici, ed ordinamento di questi ultimi. Atti della Societa Toscana di Scienze Naturali Residente in Pisa, 3 (2), 274-325.	324, pl. 18, fig. 22	v
Hydrobia acutecarinata	Hydrobia	acutecarinata	Neumayr in Neumayr & Paul, 1875	Neumayr, M., Paul, C.M. 1875. Die Congerien- und Paludienschichten Slavoniens und deren Faunen. Abhandlungen der k. k. Geologischen Reichsanstalt, 7 (3), 1-106.	77, pl. 9, fig. 16	v	http://www.biodiversitylibrary.org/item/120876#page/171/mode/1up
Staja acutecarinata	Staja	acutecarinata	Brusina, 1902	Brusina, S. 1902. Iconographia Molluscorum Fossilium in tellure tertiaria Hungariae, Croatiae, Slavoniae, Dalmatiae, Bosniae, Herzegovinae, Serbiae and Bulgariae inventorum. Officina Soc. Typographicae, Agram.	pl. 10, figs 3-6	v
Pyrgula acuticarinata	Pyrgula	acuticarinata	Pavlović, 1932	Pavlović, P.S. 1932. Novi prilošci za poznavanje fosilne faune iz Kosovske i Metohiskopodrimske Kotline. Bulletin du Service Géologique du Royaume de Yougoslavie, 1 (2), 231-253.	242	v
Theodoxus (Calvertia) acuticarinatus	Theodoxus (Calvertia)	acuticarinatus	(Fuchs, 1870)	Fuchs, T. 1870. III. Beiträge zur Kenntniss fossiler Binnenfaunen. III. Die Fauna der Congerienschichten von Radmanest im Banate. Jahrbuch der k. k. geologischen Reichsanstalt, 20 (3), 343-364.	353, pl. 14, figs 75-76	v	http://opac.geologie.ac.at/wwwopacx/wwwopac.ashx?command=getcontent&server=images&value=JB0203_343_A.pdf
Theodoxus (Calvertia) acuticarinatus ecarinatus	Theodoxus (Calvertia)	acuticarinatus ecarinatus	(Brusina, 1902)	Brusina, S. 1902. Iconographia Molluscorum Fossilium in tellure tertiaria Hungariae, Croatiae, Slavoniae, Dalmatiae, Bosniae, Herzegovinae, Serbiae and Bulgariae inventorum. Officina Soc. Typographicae, Agram.	pl. 14, figs 58-59	v
Lithoglyphus acutus	Lithoglyphus	acutus	Cobălcescu, 1883	Cobălcescu, G. 1883. Studii geologice şi paleontologice asupra unor tărâmuri terţiare din unele părţi ale României. Memoriile Geologice ale Scólei Militare din Iaşi, 1, 1-161.	145, pl. 14, fig. 10	v
Lithoglyphus acutus decipiens	Lithoglyphus	acutus decipiens	Brusina, 1885	Brusina, S. 1885. Bemerkungen über rumänische Paludinenschichten mit Bezug auf Prof. Cobalcescus Werk 'Studii geologice si palaeontologice asupra unor Teramuri Tertiare din unile Parti ale Romaniei'. Verh. geol. R.-A., 6, 157-163.	162	v	http://opac.geologie.ac.at/wwwopacx/wwwopac.ashx?command=getcontent&server=images&value=VH1885_157_A.pdf
Lithoglyphus acutus michaeli	Lithoglyphus	acutus michaeli	Cobălcescu, 1883	Cobălcescu, G. 1883. Studii geologice şi paleontologice asupra unor tărâmuri terţiare din unele părţi ale României. Memoriile Geologice ale Scólei Militare din Iaşi, 1, 1-161.	146, pl. 14, fig. 11	v
Valvata (Aphanotylus) adeorboides	Valvata (Aphanotylus)	adeorboides	Fuchs, 1870	Fuchs, T. 1870. III. Beiträge zur Kenntniss fossiler Binnenfaunen. III. Die Fauna der Congerienschichten von Radmanest im Banate. Jahrbuch der k. k. geologischen Reichsanstalt, 20 (3), 343-364.	347, pl. 17, figs 5-7	v	http://opac.geologie.ac.at/wwwopacx/wwwopac.ashx?command=getcontent&server=images&value=JB0203_343_A.pdf
Staja adiaphora	Staja	adiaphora	Brusina, 1897	Brusina, S. 1897. Gragja za neogensku malakološku faunu Dalmacije, Hrvatske i Slavonije uz neke vrste iz Bosne i Hercegovine i Srbije. Djela Jugoslavenske akademije znanosti i umjetnosti, 18, 1-43.	20, pl. 14, figs 10-11	v
Staja adiaphora parvula	Staja	adiaphora parvula	(Kókay, 2006)	Kókay, J. 2006. Nonmarine mollusc fauna from the Lower and Middle Miocene, Bakony Mts., W Hungary. Geologica Hungarica, Series Palaeontologica, 56, 1-196.	37, pl. 8, fig. 12	v
Tanousia adnata	Tanousia	adnata	(Neumayr in Herbich & Neumayr, 1875)	Herbich, F., Neumayr, M. 1875. Beiträge zur Kenntnis fossiler Binnenfaunen. VII. Die Süsswasserablagerungen im südöstlichen Siebenbürgen. Jahrbuch der k. k. geologischen Reichsanstalt, 25, 401-431.	415, pl. 16, fig. 9	v	http://opac.geologie.ac.at/wwwopacx/wwwopac.ashx?command=getcontent&server=images&value=JB0254_401_A.pdf
Corymbina aegaea	Corymbina	aegaea	(Oppenheim, 1919)	Oppenheim, P. 1919. Das Neogen in Kleinasien. Zeitschrift der Deutschen Geologischen Gesellschaft, 70, 1-210.	177, pl. 12, fig. 14	v
Goniochilus aegaea	Goniochilus	aegaea	(Schütt in Schütt & Besenecker, 1973)	Schütt, H., Besenecker, H. 1973. Eine Molluskenfauna aus dem Neogen von Chios (Ägäis). Archiv für Molluskenkunde, 103 (4/6), 1-29.	13, pl. 1, fig. 13	v
Gyraulus (Gyraulus) aegaeus	Gyraulus (Gyraulus)	aegaeus	Willmann, 1981	Willmann, R. 1981. Evolution, Systematik und stratigraphische Bedeutung der neogenen Süßwassergastropoden von Rhodos und Kos/Ägäis. Palaeontographica Abt. A, 174, 10-235.	197	v
Melanopsis (Melanosteira) aetolica	Melanopsis (Melanosteira)	aetolica	Neumayr, 1876	Neumayr, M. 1876. Ueber einige neue Vorkommnisse von jungtertiären Binnenmollusken. Verhandlungen der k. k. geologischen Reichsanstalt, 1876 (16), 366-368.	368	v	http://opac.geologie.ac.at/wwwopacx/wwwopac.ashx?command=getcontent&server=images&value=VH1876_366_A.pdf
Melanopsis (Melanosteira) aetolica carinatocostata	Melanopsis (Melanosteira)	aetolica carinatocostata	Oppenheim, 1890	Oppenheim, P. 1890. Neue oder wenig gekannte Binnenschnecken des Neogen im Peloponnes und im südlichen Mittel-Griechenland. Zeitschrift der Deutschen Geologischen Gesellschaft, 42 (3), 588-592.	591	v	http://www.biodiversitylibrary.org/item/37733#page/598/mode/1up
Melanopsis affinis	Melanopsis	affinis	Férussac, 1819	Férussac, A.E.J.P.J.F.d'Audebard de, Deshayes, G.P. 1819-1851. Histoire naturelle générale et particulière des mollusques terrestres et fluviatiles. J.-B. Bailliere, Paris.	pl. 1, fig. 13	v	http://books.google.at/books?id=6hBQAAAAcAAJ&printsec=frontcover&hl=de&source=gbs_ge_summary_r&cad=0#v=onepage&q&f=false
Hydrobia aitai	Hydrobia	aitai	Jekelius, 1932	Jekelius, E. 1932. Fauna Neogenă a României. Die Molluskenfauna der dazischen Stufe des Beckens von Braşov. Memoriile Institutului geologic al României, 2, 1-118.	70, pl. 7, figs 44-46	v
Viviparus aitaiensis	Viviparus	aitaiensis	Jekelius, 1932	Jekelius, E. 1932. Fauna Neogenă a României. Die Molluskenfauna der dazischen Stufe des Beckens von Braşov. Memoriile Institutului geologic al României, 2, 1-118.	61, pl. 4, figs 10-13	v
Gyraulus albertanus	Gyraulus	albertanus	(Clessin, 1877)	Clessin, S. 1877. Die tertiären Binnenconchylien von Undorf. Correspondenz-Blatt des zoologisch-mineralogischen Vereines in Regensburg, 31 (3), 34-41.	40	v
Viviparus alexandrieni	Viviparus	alexandrieni	Cobălcescu, 1883	Cobălcescu, G. 1883. Studii geologice şi paleontologice asupra unor tărâmuri terţiare din unele părţi ale României. Memoriile Geologice ale Scólei Militare din Iaşi, 1, 1-161.	125, pl. 11, fig. 2	v
Gyraulus alienus	Gyraulus	alienus	(Rolle, 1862)	Rolle, F. 1862. Über einige neue oder wenig gekannte Mollusken-Arten aus Tertiär-Ablagerungen. Sitzungsberichte der Kaiserlichen Akademie der Wissenschaften, Mathematisch-Naturwissenschaftliche Classe, 44 (1), 205-223.	210, pl. 1, figs 6-7	v	http://www.landesmuseum.at/pdf_frei_remote/SBAWW_44_0205-0224.pdf
Bithynia almerai	Bithynia	almerai	Almera, 1894	Almera, J. 1894. Descripción de los depósitos pliocénicos de la cuenca del Bajo Llobregat y llano de Barcelona. Memorias de la Real Academia de Ciencias y Artes de Barcelona, 3, 1-355.	186, pl. 9, fig. 24	v	https://archive.org/stream/memoriasdelarea00barcgoog#page/n33/mode/2up
Valvata (?Cincinna) almerai	Valvata (?Cincinna)	almerai	Almera, 1894	Almera, J. 1894. Descripción de los depósitos pliocénicos de la cuenca del Bajo Llobregat y llano de Barcelona. Memorias de la Real Academia de Ciencias y Artes de Barcelona, 3, 1-355.	187, pl. 9, fig. 25	v	https://archive.org/stream/memoriasdelarea00barcgoog#page/n33/mode/2up
Hydrobia alpha	Hydrobia	alpha	Jekelius, 1944	Jekelius, E. 1944. Sarmat und Pont von Soceni (Banat). Memoriile Institutului geologic al Romaniei, 5, 1-167.	59, pl. 10, figs 5-7	v
Radix alta	Radix	alta	Macaleț, 2000	Macaleț, R. 2000. New Radix species identified in the Neogene deposits of the Dacic Basin. Acta Palaeontologica Romaniae, 2, 251-259.	252, pl. 2, fig. 1	v
Tylopoma alta	Tylopoma	alta	(Papaianopol & Macaleț, 2006)	Papaianopol, I., Macaleț, R. 2006. Les espèces du genre Bulimus (Gastropoda, Mesogastropoda) du Néogène Supérieur (l'interval Pontien-Romanien) du Bassin Dacique. Acta Palaeontologica Romaniae, 78A, 77-110.	86, pl. 7, figs 1-2	v
Viviparus altecarinatus	Viviparus	altecarinatus	Brusina, 1874	Brusina, S. 1874. Fossile Binnen-Mollusken aus Dalmatien, Kroatien und Slavonien nebst einem Anhange. Actienbuchdruckerei, Agram.	80, pl. 2, figs 8-9	v	https://archive.org/details/fossilebinnenmo00brusgoog
Valenciennius altus	Valenciennius	altus	(Gorjanović-Kramberger, 1901)	Gorjanović-Kramberger, K. 1901. Über die Gattung Valeneiennesia und einige unterpontische Limnaeen. Beitr. Paläont. Geol. Österr.-Ungarns u. d. Orients, 13 (3), 121-140.	131, pl. 10, figs 2-4	v	http://www.biodiversitylibrary.org/item/50663#page/155/mode/1up
Viviparus altus	Viviparus	altus	Neumayr in Herbich & Neumayr, 1875	Herbich, F., Neumayr, M. 1875. Beiträge zur Kenntnis fossiler Binnenfaunen. VII. Die Süsswasserablagerungen im südöstlichen Siebenbürgen. Jahrbuch der k. k. geologischen Reichsanstalt, 25, 401-431.	414, pl. 16, fig. 5	v	http://opac.geologie.ac.at/wwwopacx/wwwopac.ashx?command=getcontent&server=images&value=JB0254_401_A.pdf
Ancylus alutae	Ancylus	alutae	Jekelius, 1932	Jekelius, E. 1932. Fauna Neogenă a României. Die Molluskenfauna der dazischen Stufe des Beckens von Braşov. Memoriile Institutului geologic al României, 2, 1-118.	99, pl. 18, figs 11-14	v
Hydrobia alutae	Hydrobia	alutae	Jekelius, 1932	Jekelius, E. 1932. Fauna Neogenă a României. Die Molluskenfauna der dazischen Stufe des Beckens von Braşov. Memoriile Institutului geologic al României, 2, 1-118.	69, pl. 8, figs 1-9	v
Radix alutae	Radix	alutae	(Jekelius, 1932)	Jekelius, E. 1932. Fauna Neogenă a României. Die Molluskenfauna der dazischen Stufe des Beckens von Braşov. Memoriile Institutului geologic al României, 2, 1-118.	92, pl. 18, figs 1-2	v
Viviparus alutae	Viviparus	alutae	Jekelius, 1932	Jekelius, E. 1932. Fauna Neogenă a României. Die Molluskenfauna der dazischen Stufe des Beckens von Braşov. Memoriile Institutului geologic al României, 2, 1-118.	61, pl. 4, figs 5-7, pl. 5, figs 1-7	v
Hydrobia alutae carinata	Hydrobia	alutae carinata	Jekelius, 1932	Jekelius, E. 1932. Fauna Neogenă a României. Die Molluskenfauna der dazischen Stufe des Beckens von Braşov. Memoriile Institutului geologic al României, 2, 1-118.	70, pl. 8, figs 10-19	v
Melanopsis alutensis	Melanopsis	alutensis	Stefanescu, 1896	Stefanescu, S. 1896. Études sur les Terrains tertiaires de Roumanie. Contribution a l'étude des faunes sarmatique, pontique et levantine. Mémoirs de la Société Géologique de France, Mémoir 15. Paléontologique, 6 (2-3), 1-147.	128, pl. 11, figs 12-14	v	http://jubilotheque.upmc.fr/ead.html?id=GM_000915_001
Radix amaradica	Radix	amaradica	Macaleț, 2000	Macaleț, R. 2000. New Radix species identified in the Neogene deposits of the Dacic Basin. Acta Palaeontologica Romaniae, 2, 251-259.	252, pl. 2, fig. 4	v
Baglivia ambigua	Baglivia	ambigua	Brusina, 1892	Brusina, S. 1892. Fauna fossile terziaria di Markusevec in Croazia. Con un elenco delle Dreissensidae della Dalmazia, Croazia e Slavonia. Glasnik hrvatskog naravoslovnog društva, 7, 113-210.	148	v	http://www.biodiversitylibrary.org/item/42638#page/131/mode/1up
Viviparus ambiguus	Viviparus	ambiguus	Neumayr in Neumayr & Paul, 1875	Neumayr, M., Paul, C.M. 1875. Die Congerien- und Paludienschichten Slavoniens und deren Faunen. Abhandlungen der k. k. Geologischen Reichsanstalt, 7 (3), 1-106.	66, pl. 5, fig. 15	v	http://www.biodiversitylibrary.org/item/120876#page/171/mode/1up
Theodoxus (Calvertia) amblygonioides	Theodoxus (Calvertia)	amblygonioides	Wenz, 1930	Wenz, W. 1930. Zur Nomenklatur tertiärer Land- und Süßwassergastropoden. XI. Senckenbergiana, 12, 64-66.	65	v
Theodoxus (Calvertia) amethystinus	Theodoxus (Calvertia)	amethystinus	(Brusina, 1874)	Brusina, S. 1874. Fossile Binnen-Mollusken aus Dalmatien, Kroatien und Slavonien nebst einem Anhange. Actienbuchdruckerei, Agram.	91, pl. 7, figs 7-8	v	https://archive.org/details/fossilebinnenmo00brusgoog
Ctyrokia ammoni	Ctyrokia	ammoni	Schlickum, 1965	Schlickum, W.R. 1965. Zur Gattung Euchilus Sandberger. Archiv für Molluskenkunde, 94, 99-104.	100, fig. 1	v
Caspia (Ulskia) amnicolaeformis	Caspia (Ulskia)	amnicolaeformis	Roshka, 1973	Roshka, V.Kh. 1973. Mollyuski meotica severo-zapadnogo prichernomor'ya. Shtiintsa, Kishinev.	170, pl. 27, fig. 385	v
Pseudamnicola ampla	Pseudamnicola	ampla	Pană, 2005	Pană, I. 2005. Les nano-gastéropodes roumaniens entre fossiles et actualité. Acta Palaeontologica Romaniae, 5, 367-374.	370, pl. 1, figs 9-11	v
Hiscerus amplectus	Hiscerus	amplectus	(Gorjanović-Kramberger, 1901)	Gorjanović-Kramberger, K. 1901. Über die Gattung Valeneiennesia und einige unterpontische Limnaeen. Beitr. Paläont. Geol. Österr.-Ungarns u. d. Orients, 13 (3), 121-140.	136, pl. 10, figs 13-14	v	http://www.biodiversitylibrary.org/item/50663#page/155/mode/1up
Pseudodianella amplior	Pseudodianella	amplior	(Pavlović, 1903)	Pavlović, P.S. 1903. Građa za poznavanje tercijara u Staroj Srbiji. Annales Géologiques de la Péninsule Balkanique, 6 (1), 155-189.	157, pl. 3, figs 9-11	v
Lithoglyphus amplus	Lithoglyphus	amplus	Brusina, 1878	Brusina, S. 1878. Molluscorum fossilium species novae et emendatae in tellure tertiaria Dalmatiae, Croatiae et Slavoniae inventae. Journal de Conchyliologie, 26, 347-356.	351	v	http://biodiversitylibrary.org/item/54320#page/363/mode/1up
Zagrabica ampullacea	Zagrabica	ampullacea	Brusina, 1884	Brusina, S. 1884. Die Fauna der Congerienschichten von Agram in Kroatien. Beiträge zur Paläontologie und Geologie Österreich-Ungarns und des Orients, 3, 125-187.	173, pl. 30, fig. 21	v	http://www.landesmuseum.at/pdf_frei_remote/BPalOeU_003_0125-0187.pdf
Viviparus ampullaceus	Viviparus	ampullaceus	(Bronn, 1831)	Bronn, H.G. 1831. Italiens Tertiär-Gebilde und deren Einschlüsse. Vier Abhandlungen. Karl Groos, Heidelberg.	74	v	http://www.biodiversitylibrary.org/item/121009#page/5/mode/1up
Acroloxus anatolicus	Acroloxus	anatolicus	Schütt in Schütt & Kavuşan, 1984	Schütt, H., Kavuşan, G. 1984. Mollusken der miozänen Süßwasserablagerungen in der Umgebung von Harmancik bei Kütahya-Bursa in Nordwestanatolien. Archiv für Molluskenkunde, 114 (4/6), 217-229.	224, fig. 4	v
Melanopsis anceps	Melanopsis	anceps	Gaudry & Fischer in Gaudry, 1867	Gaudry, A. 1862-1867. Animaux fossiles et Géologie de l'Attique d'après les recherches faites en 1855-56 et en 1860 sous les auspices de l'Académie des Sciences. Libraire de la Société Géologique de France, Paris.	446, pl. 62, figs 1-6	v	http://reader.digitale-sammlungen.de/en/fs1/object/display/bsb10225988_00007.html
Planorbis anceps	Planorbis	anceps	Sacco, 1884	Sacco, F. 1884. Nuove specie fossili di molluschi lacustri e terrestri in Piemonte. Atti della Reale Accademia delle scienze di Torino, 19, 247-264.	257, fig. 4	v	http://www.biodiversitylibrary.org/item/91459#page/271/mode/1up
Theodoxus (?Calvertia) anconae	Theodoxus (?Calvertia)	anconae	(Capellini, 1880)	Capellini, G. 1880. Gli strati a Congerie e la formazione gessoso-solfifera nella provincia di Pisa e nei dintorni di Livorno. Atti della Reale Accademia dei Lincei, Ann. 277, Memorie, Ser. 3, 5, 375-427.	414, pl. 6, fig. 10	v
Hydrobia andreaei	Hydrobia	andreaei	Boettger in Degrange-Touzin, 1892	Degrange-Touzin, A. 1892. Étude sur la faune terrestre, lacustre et fluviatile de l'Oligocène supérieur et du Miocène dans le Sud-Ouest de la France et principalement dans la Gironde. Actes de la Société linnéenne de Bordeaux, 45, 125-230.	180, pl. 5, fig. 1	v	http://www.biodiversitylibrary.org/item/104325#page/133/mode/1up
Hydrobia andreaei degrangei	Hydrobia	andreaei degrangei	Wenz, 1923	Wenz, W. 1923. Zur Nomenklatur tertiärer Land- und Süßwassergastropoden. V. Senckenbergiana, 5, 114-116.	115	v
Caspia andrusovi	Caspia	andrusovi	(Pavlović, 1927)	Pavlović, P.S. 1927. Donjopontiski mekušci iz okoline Beograda (s naročitim obzirom na fosilnu faunu okoline sela Vrčina). Sprska Akademija nauka, posebna izdanja, 66 (Prirodnjački i matematički spisi 17), 1-121.	88, pl. 13, figs 3-4	v
Mohrensternia andrusovi	Mohrensternia	andrusovi	(Iljina in Roshka, 1973)	Roshka, V.Kh. 1973. Mollyuski meotica severo-zapadnogo prichernomor'ya. Shtiintsa, Kishinev.	121, pl. 15, figs 168-172	v
Pyrgula andrusovi	Pyrgula	andrusovi	Pavlović, 1903	Pavlović, P.S. 1903. Prinove Geologškog Zavoda. Annales Géologiques de la Péninsule Balkanique, 6 (1), 293-325.	320, pl. 9, figs 5-6	v
Tinnyea andrusovi	Tinnyea	andrusovi	(Seninski, 1905)	Seninski, K. 1905. Novyya Dannyya o neogenovych' plastach' Yugozapadnogo Zakavkaz'ya. Trudy Obshchestva Estestvoispytateley pri Imperatorskom Yuryevskom Universitete, 16, 1-80.	55, pl. 1, fig. 18	v
Gyraulus andrussovi	Gyraulus	andrussovi	(Ali-Zade & Kabakova in Ali-Zade, 1969)	Ali-Zade, A.A. 1969. Akchagyl Azerbaidzhana. "Nedra", Leningradskoe otdelenie, Leningrad.	179, pl. 59, figs 4-5	n
Avardaria andrussovi	Avardaria	andrussovi	Ali-Zade, 1932	Ali-Zade, K.A. 1932. Nekotorye novye vidy iz Akchagyl'skoi fauna Naftalana (Na Azerbaidzhanskom Yaz). Izvestiya Azerbaydzhanskogo Neftyanogo Instituta Azizbekova, Baku, 1 (2), 1-44.		n
Hydrobia andrussowi	Hydrobia	andrussowi	Hilber, 1897	Hilber, V. 1897. Die sarmatischen Schichten vom Waldhof bei Wetzelsdorf. Graz SW. Mitteilungen des Naturwissenschaftlichen Vereines für Steiermark, 33, 182-204.	196, fig. 9	v	http://www.biodiversitylibrary.org/item/104334#page/285/mode/1up
Melanopsis andrussowi	Melanopsis	andrussowi	Brusina, 1885	Brusina, S. 1885. Bemerkungen über rumänische Paludinenschichten mit Bezug auf Prof. Cobalcescus Werk 'Studii geologice si palaeontologice asupra unor Teramuri Tertiare din unile Parti ale Romaniei'. Verh. geol. R.-A., 6, 157-163.	160	v	http://opac.geologie.ac.at/wwwopacx/wwwopac.ashx?command=getcontent&server=images&value=VH1885_157_A.pdf
Theodoxus (Calvertia) angularis	Theodoxus (Calvertia)	angularis	Gozhik, 2002	Gozhik, P.F. 2002. Pontychni presnovodni mollusci pivdnya Ukrainy i Moldovy. Privately published, Kiev.	44, pl. 4, fig. 19	n
Melanopsis angulata	Melanopsis	angulata	Neumayr, 1880	Neumayr, M. 1880. V. Tertiäre Binnenmollusken aus Bosnien und der Hercegovina. Jahrbuch der kaiserlichen und königlichen geologischen Reichsanstalt, 30 (2), 463-486.	479, pl. 7, fig. 8	v	http://opac.geologie.ac.at/wwwopacx/wwwopac.ashx?command=getcontent&server=images&value=JB0302_463_A.pdf
Pyrgula angulata	Pyrgula	angulata	Fuchs, 1870	Fuchs, T. 1870. III. Beiträge zur Kenntniss fossiler Binnenfaunen. III. Die Fauna der Congerienschichten von Radmanest im Banate. Jahrbuch der k. k. geologischen Reichsanstalt, 20 (3), 343-364.	351, pl. 14, figs 32-34	v	http://opac.geologie.ac.at/wwwopacx/wwwopac.ashx?command=getcontent&server=images&value=JB0203_343_A.pdf
Pyrgula angulataeformis	Pyrgula	angulataeformis	Jekelius, 1932	Jekelius, E. 1932. Fauna Neogenă a României. Die Molluskenfauna der dazischen Stufe des Beckens von Braşov. Memoriile Institutului geologic al României, 2, 1-118.	88, pl. 15, figs 54-56	v
Anisus angulatus	Anisus	angulatus	(Clessin, 1877)	Clessin, S. 1877. Die tertiären Binnenconchylien von Undorf. Correspondenz-Blatt des zoologisch-mineralogischen Vereines in Regensburg, 31 (3), 34-41.	40	v
Melanopsis anili	Melanopsis	anili	Taner, 1997	Taner, G. 1997. Das Pliozän des östlichen Dardanellen-Beckens, Türkei. Molluskenfauna und Stratigraphie. Annalen des Naturhistorischen Museums in Wien, 98 A, 35-67.	39	v
Melanopsis anistratenkoi	Melanopsis	anistratenkoi	Neubauer, Harzhauser, Georgopoulou, Mandic & Kroh, 2014	Neubauer, T.A., Harzhauser, M., Georgopoulou, E., Mandic, O., Kroh, A. 2014. Replacement names and nomenclatural comments for problematic species-group names in Europe's Neogene freshwater Gastropoda. Zootaxa, 3785 (3), 453-468.	456	v	http://biotaxa.org/Zootaxa/article/download/zootaxa.3785.3.7/7657
Valenciennius annulatus	Valenciennius	annulatus	(Rousseau, 1842)	Rousseau, L. 1842. Description des principaux fossiles de la Crimée. 781-823. In: Demidov, A. Voyage dans la Russie méridionale et la Crimée, par la Hongrie, la Valachie et la Moldavie. Tome 2. Ernest Bourdin et Ce., Paris.	791, pl. 3, fig. 7	v	http://reader.digitale-sammlungen.de/de/fs1/object/display/bsb10466640_00819.html
Prososthenia annulifera	Prososthenia	annulifera	Brusina, 1884	Brusina, S. 1884. Die Neritodonta Dalmatiens und Slavoniens nebst allerlei malakologischen Bemerkungen. Jahrbücher der Deutschen Malakozoologischen Gesellschaft, 11, 17-120.	53	v	http://www.biodiversitylibrary.org/item/55039#page/31/mode/1up
Melania anomala	Melania	anomala	Jenkins, 1864	Jenkins, H.M. 1864. Brackish-Water Fossils of Crete. The Quarterly Journal of Science, 1, 413-421.	420, fig. 3	v	http://www.biodiversitylibrary.org/item/52516#page/441/mode/1up
Theodoxus (Calvertia) anonymus	Theodoxus (Calvertia)	anonymus	Anistratenko & Gozhik, 1995	Anistratenko, V.V., Gozhik, P.F. 1995. Mollyuski semeystv Neritidae, Viviparidae, Lithoglyphidae i Pyrgulidae (Gastropoda, Pectinibranchia) iz kimmeriyskikh otlozheniy Abkhazii. Vestnik Zoologii, 1, 3-13.	5, textfig. 2	v
Caspia (Ulskia) antoninae	Caspia (Ulskia)	antoninae	Roshka, 1973	Roshka, V.Kh. 1973. Mollyuski meotica severo-zapadnogo prichernomor'ya. Shtiintsa, Kishinev.	168, pl. 27, figs 374-383	v
Valvata (Valvata) aphanotylopsis	Valvata (Valvata)	aphanotylopsis	Brusina, 1902	Brusina, S. 1902. Iconographia Molluscorum Fossilium in tellure tertiaria Hungariae, Croatiae, Slavoniae, Dalmatiae, Bosniae, Herzegovinae, Serbiae and Bulgariae inventorum. Officina Soc. Typographicae, Agram.	pl. 14, figs 18-21	v
?Micromelania applanata	?Micromelania	applanata	(Fuchs, 1873)	Fuchs, T. 1873. Beiträge zur Kenntniss fossiler Binnenfaunen. VI. Neue Conchylienarten aus den Congerien-Schichten und aus Ablagerungen der sarmatischen Stufe. Jahrbuch der k. k. geologischen Reichsanstalt, 23, 19-26.	25, pl. 4, figs 30-31	v	http://opac.geologie.ac.at/wwwopacx/wwwopac.ashx?command=getcontent&server=images&value=JB0231_019_A.pdf
Gyraulus applanatus	Gyraulus	applanatus	(Thomä, 1845)	Thomä, C. 1845. Fossile Conchylien aus den Tertiärschichten bei Hochheim und Wiesbaden gesammelt und im naturhistorischen Museum zu Wiesbaden ausgestellt. Jahrbücher des Vereins für Naturkunde in Nassau, 2, 125-162.	155	v
Nematurella aquensis	Nematurella	aquensis	(Degrange-Touzin, 1892)	Degrange-Touzin, A. 1892. Étude sur la faune terrestre, lacustre et fluviatile de l'Oligocène supérieur et du Miocène dans le Sud-Ouest de la France et principalement dans la Gironde. Actes de la Société linnéenne de Bordeaux, 45, 125-230.	186, pl. 4, fig. 7	v	http://www.biodiversitylibrary.org/item/104325#page/133/mode/1up
Hydrobia aquitanica	Hydrobia	aquitanica	Degrange-Touzin, 1892	Degrange-Touzin, A. 1892. Étude sur la faune terrestre, lacustre et fluviatile de l'Oligocène supérieur et du Miocène dans le Sud-Ouest de la France et principalement dans la Gironde. Actes de la Société linnéenne de Bordeaux, 45, 125-230.	178	v	http://www.biodiversitylibrary.org/item/104325#page/133/mode/1up
Stenothyroides aquitanica	Stenothyroides	aquitanica	(Cossmann & Peyrot, 1918)	Cossmann, M., Peyrot, M.A. 1917-1918. Conchologie néogénique de l'Aquitaine. Actes de la Société linnéenne de Bordeaux, 70 (3), 5-491.	416, pl. 16, figs 49-50	v	http://www.biodiversitylibrary.org/item/103369#page/11/mode/1up
Tinnyea aquitanica	Tinnyea	aquitanica	(Noulet, 1846)	Noulet, J.-B. 1846. Mémoire sur quelques coquilles fossiles nouvelles découvertes dans la région Aquitanique du Bassin sous-Pyrénéen. Mémoires de l'Académie royale des Sciences, Inscriptions et Belle-Lettres de Toulouse, 3ème Série, 2, 225-240.	227, pl. 1, figs 1-2	v	http://gallica.bnf.fr/ark:/12148/bpt6k57218239/f249.image.langEN
Tinnyea aquitanica perproxima	Tinnyea	aquitanica perproxima	(Cossmann & Peyrot, 1918)	Cossmann, M., Peyrot, M.A. 1917-1918. Conchologie néogénique de l'Aquitaine. Actes de la Société linnéenne de Bordeaux, 70 (3), 5-491.	481, pl. 15, figs 80-83	v	http://www.biodiversitylibrary.org/item/103369#page/11/mode/1up
Viviparus aquitanicus	Viviparus	aquitanicus	(Benoist, 1873)	Benoist, E.-A. 1873. Catalogue synonymique et raisonné des testacés fossiles recueillis dans les faluns miocènes des communes de La Brède et de Saucats. Actes de la Société linnéenne de Bordeaux, 29, 5-78, 265-460.	298	v	http://www.biodiversitylibrary.org/item/106375#page/11/mode/1up
Pyrgula archimedis	Pyrgula	archimedis	Fuchs, 1870	Fuchs, T. 1870. III. Beiträge zur Kenntniss fossiler Binnenfaunen. III. Die Fauna der Congerienschichten von Radmanest im Banate. Jahrbuch der k. k. geologischen Reichsanstalt, 20 (3), 343-364.	350, pl. 14, figs 28-31	v	http://opac.geologie.ac.at/wwwopacx/wwwopac.ashx?command=getcontent&server=images&value=JB0203_343_A.pdf
Viviparus argesiensis	Viviparus	argesiensis	(Stefanescu, 1896)	Stefanescu, S. 1896. Études sur les Terrains tertiaires de Roumanie. Contribution a l'étude des faunes sarmatique, pontique et levantine. Mémoirs de la Société Géologique de France, Mémoir 15. Paléontologique, 6 (2-3), 1-147.	95, pl. 9, figs 5-7	v	http://jubilotheque.upmc.fr/ead.html?id=GM_000915_001
Stagnicola armaniacensis	Stagnicola	armaniacensis	(Noulet, 1857)	Noulet, J.-B. 1857. Coquilles fossiles nouvelles des terrains d’eau douce du Sud-Ouest de la France. Editions Masson, Paris.	22	v	http://books.google.ca/books?id=2q0lU59quZ0C&printsec=frontcover&hl=de&source=gbs_ge_summary_r&cad=0#v=onepage&q&f=false
Stagnicola armaniacensis glabraeformis	Stagnicola	armaniacensis glabraeformis	(Gottschick, 1911)	Gottschick, F. 1911. Aus dem Tertiärbecken von Steinheim a. A. Jahreshefte des Vereins für vaterländische Naturkunde in Württemberg, 67, 496-534.	513, pl. 7, figs 10-11	v	http://www.biodiversitylibrary.org/item/114202#page/604/mode/1up
Stagnicola armaniacensis palustriformis	Stagnicola	armaniacensis palustriformis	(Gottschick, 1911)	Gottschick, F. 1911. Aus dem Tertiärbecken von Steinheim a. A. Jahreshefte des Vereins für vaterländische Naturkunde in Württemberg, 67, 496-534.	512, pl. 7, figs 7-9	v	http://www.biodiversitylibrary.org/item/114202#page/604/mode/1up
Fossarulus armillatus	Fossarulus	armillatus	Brusina, 1876	Brusina, S. 1876. Decription d'especes nouvelles, provenant des terrains tertiaires de Dalmatie. Journal de Conchyliologie, 24, 109-116.	112	v	http://biodiversitylibrary.org/item/54517#page/119/mode/1up
Gyraulus arminiensis	Gyraulus	arminiensis	Jekelius, 1932	Jekelius, E. 1932. Fauna Neogenă a României. Die Molluskenfauna der dazischen Stufe des Beckens von Braşov. Memoriile Institutului geologic al României, 2, 1-118.	94, pl. 18, figs 20-26	v
Tanousia arminiensis	Tanousia	arminiensis	(Jekelius, 1932)	Jekelius, E. 1932. Fauna Neogenă a României. Die Molluskenfauna der dazischen Stufe des Beckens von Braşov. Memoriile Institutului geologic al României, 2, 1-118.	70, pl. 7, figs 1-24	v
Gyraulus arminiensis contractus	Gyraulus	arminiensis contractus	Jekelius, 1932	Jekelius, E. 1932. Fauna Neogenă a României. Die Molluskenfauna der dazischen Stufe des Beckens von Braşov. Memoriile Institutului geologic al României, 2, 1-118.	95, pl. 18, fig. 21	v
Gyraulus arminiensis depressus	Gyraulus	arminiensis depressus	Jekelius, 1932	Jekelius, E. 1932. Fauna Neogenă a României. Die Molluskenfauna der dazischen Stufe des Beckens von Braşov. Memoriile Institutului geologic al României, 2, 1-118.	95, pl. 18, fig. 24	v
Melanopsis arsinovi	Melanopsis	arsinovi	Brusina, 1902	Brusina, S. 1902. Iconographia Molluscorum Fossilium in tellure tertiaria Hungariae, Croatiae, Slavoniae, Dalmatiae, Bosniae, Herzegovinae, Serbiae and Bulgariae inventorum. Officina Soc. Typographicae, Agram.	pl. 6, figs 2-4	v
Provalenciennesia arthaberi	Provalenciennesia	arthaberi	(Gorjanović-Kramberger, 1901)	Gorjanović-Kramberger, K. 1901. Über die Gattung Valeneiennesia und einige unterpontische Limnaeen. Beitr. Paläont. Geol. Österr.-Ungarns u. d. Orients, 13 (3), 121-140.	133, pl. 9, figs 3-4, 6	v	http://www.biodiversitylibrary.org/item/50663#page/155/mode/1up
Pyrgula aspera	Pyrgula	aspera	Brusina, 1878	Brusina, S. 1878. Molluscorum fossilium species novae et emendatae in tellure tertiaria Dalmatiae, Croatiae et Slavoniae inventae. Journal de Conchyliologie, 26, 347-356.	350	v	http://biodiversitylibrary.org/item/54320#page/363/mode/1up
Melanopsis astathmeta	Melanopsis	astathmeta	Brusina, 1897	Brusina, S. 1897. Gragja za neogensku malakološku faunu Dalmacije, Hrvatske i Slavonije uz neke vrste iz Bosne i Hercegovine i Srbije. Djela Jugoslavenske akademije znanosti i umjetnosti, 18, 1-43.	8, pl. 6, figs 13-16	v
Melanopsis astrapaea	Melanopsis	astrapaea	Brusina, 1876	Brusina, S. 1876. Decription d'especes nouvelles, provenant des terrains tertiaires de Dalmatie. Journal de Conchyliologie, 24, 109-116.	110	v	http://biodiversitylibrary.org/item/54517#page/119/mode/1up
Melanopsis atanasiui	Melanopsis	atanasiui	Pană, Enache & Andreescu, 1981 [Schoverth, 1953]	Pană, I., Enache, C., Andreescu, I. 1981. Fauna de moluște a depozitelor cu ligniți din Oltenia. Institutul de cercetări, inginerie tehnologică și proiectări miniere pentru lignit, Craiova.	119, pl. 63, figs 14-20	v
Viviparus (Viviparus) atapensis	Viviparus (Viviparus)	atapensis	Taboyakova, 1964	Taboyakova, V.Ya. 1964. Opyt biometricheskogo izucheniya pliotsenovykh viviparusov yuga SSSR. Trudy Paleontologicheskogo Instituta, 99, 1-88.	66	v
Tanousia atava	Tanousia	atava	(Andrusov, 1890)	Andrusov, N. 1890. Kerchenskiy izvestniak i ego fauna. Zapiski Imperatorskago S.-Petersburgskago Mineralogicheskago Obshchestva, seriya 2, 26, 193-344.	300	v
Pyrgula atava	Pyrgula	atava	Brusina, 1881	Brusina, S. 1881. Le Pyrgulinae dell'Europa orientale. Bullettino della Società Malacologica Italiana, 7 (13-19), 229-292.	251	v	http://www.biodiversitylibrary.org/item/121435#page/233/mode/1up
Viviparus atriticus	Viviparus	atriticus	Neumayr, 1869	Neumayr, M. 1869. II. Beiträge zur Kenntniss fossiler Binnenfaunen. Jahrbuch der kaiserlichen und königlichen geologischen Reichsanstalt, 19, 355-382.	375, pl. 14, figs 7-10	v	http://www.landesmuseum.at/pdf_frei_remote/JbGeolReichsanst_019_0355-0382.pdf
Hydrobia atropida	Hydrobia	atropida	Brusina, 1892	Brusina, S. 1892. Fauna fossile terziaria di Markusevec in Croazia. Con un elenco delle Dreissensidae della Dalmazia, Croazia e Slavonia. Glasnik hrvatskog naravoslovnog društva, 7, 113-210.	151	v	http://www.biodiversitylibrary.org/item/42638#page/131/mode/1up
Prososthenia attica	Prososthenia	attica	(Fuchs, 1877)	Fuchs, T. 1877. Studien über die jüngeren Tertiärbildungen Griechenlands. Denkschriften der Kaiserlichen Akademie der Wissenschaften, Mathematisch-Naturwissenschaftliche Classe, 37 (2), 1-42.	13, pl. 2, figs 36-44	v	http://www.biodiversitylibrary.org/item/31616#page/381/mode/1up
Theodoxus (Calvertia) atticus	Theodoxus (Calvertia)	atticus	Kühn, 1963	Kühn, O. 1963. Das Süsswasserrniozän von Attika. Praktika tis Akademias Athinon, 38, 370-400.	388, pl. 3, fig. 14	v
Hydrobia aturensis	Hydrobia	aturensis	Noulet, 1854	Noulet, J.-B. 1854. Mémoires sur les coquilles fossiles des terrains d'eau douce du Sud-Ouest de la France. Victor Masson, Paris.	116	v	http://books.google.at/books/about/M%C3%A9moires_sur_les_coquilles_fossiles_des.html?id=6DEe7HS8FTsC&redir_esc=y
Viviparus aulacophorus	Viviparus	aulacophorus	Brusina, 1874	Brusina, S. 1874. Fossile Binnen-Mollusken aus Dalmatien, Kroatien und Slavonien nebst einem Anhange. Actienbuchdruckerei, Agram.	88, pl. 2, figs 14-15	v	https://archive.org/details/fossilebinnenmo00brusgoog
Hydrobia aurita	Hydrobia	aurita	Neumayr in Neumayr & Paul, 1875	Neumayr, M., Paul, C.M. 1875. Die Congerien- und Paludienschichten Slavoniens und deren Faunen. Abhandlungen der k. k. Geologischen Reichsanstalt, 7 (3), 1-106.	77, pl. 9, fig. 15	v	http://www.biodiversitylibrary.org/item/120876#page/171/mode/1up
Fossarulus auritus	Fossarulus	auritus	Brusina, 1897	Brusina, S. 1897. Gragja za neogensku malakološku faunu Dalmacije, Hrvatske i Slavonije uz neke vrste iz Bosne i Hercegovine i Srbije. Djela Jugoslavenske akademije znanosti i umjetnosti, 18, 1-43.	21, pl. 7, figs 31-33	v
Melanopsis austriaca	Melanopsis	austriaca	Handmann, 1882	Handmann, R. 1882. Die fossile Molluskenfauna von Kottingbrunn. Jahrbuch der k.k. Geologischen Reichsanstalt, 32, 543-564.	560	v	http://opac.geologie.ac.at/wwwopacx/wwwopac.ashx?command=getcontent&server=images&value=JB0324_543_A.pdf
Planorbis austroalpinus	Planorbis	austroalpinus	Harzhauser & Neubauer in Harzhauser et al., 2012	Harzhauser, M., Neubauer, T.A., Mandic, O., Zuschin, M., Ćorić, S. 2012. A Middle Miocene endemic freshwater mollusc assemblage from an intramontane Alpine lake (Aflenz Basin, Eastern Alps, Austria). Paläontologische Zeitschrift, 86 (1), 23-41.	31, figs 4a-d	v
Tylopoma avellana	Tylopoma	avellana	(Neumayr, 1869)	Neumayr, M. 1869. II. Beiträge zur Kenntniss fossiler Binnenfaunen. Jahrbuch der kaiserlichen und königlichen geologischen Reichsanstalt, 19, 355-382.	377, pl. 13, figs 14-15	v	http://www.landesmuseum.at/pdf_frei_remote/JbGeolReichsanst_019_0355-0382.pdf
Valvata avia	Valvata	avia	(Eichwald, 1853)	Eichwald, E. 1853. Lethaea Rossica ou Paléontologie de la Russie 3, dernière période. Schweizerbart, Stuttgart.	288, pl. 10, fig. 28	v	http://books.google.at/books?id=Sf4JAAAAIAAJ&printsec=frontcover&hl=de&source=gbs_ge_summary_r&cad=0#v=onepage&q&f=false
Hydrobia avisanensis	Hydrobia	avisanensis	Fontannes, 1877	Fontannes, F. 1877. Les terrains tertiaires supérieurs du Haut Comtat-Venaissin. Saint-Paul-Trois-Château, Bollène, Visan. Annales de la Société d'Agriculture. Histoire naturelle et arts utiles de Lyon. Sér. 4, 9, 571-672.	667	v	http://gallica.bnf.fr/ark:/12148/bpt6k5490746v/f636.image
Pseudamnicola babukici	Pseudamnicola	babukici	Brusina, 1902	Brusina, S. 1902. Iconographia Molluscorum Fossilium in tellure tertiaria Hungariae, Croatiae, Slavoniae, Dalmatiae, Bosniae, Herzegovinae, Serbiae and Bulgariae inventorum. Officina Soc. Typographicae, Agram.	pl. 9, figs 50-53	v
Pyrgula baccata	Pyrgula	baccata	Brusina, 1878	Brusina, S. 1878. Molluscorum fossilium species novae et emendatae in tellure tertiaria Dalmatiae, Croatiae et Slavoniae inventae. Journal de Conchyliologie, 26, 347-356.	350	v	http://biodiversitylibrary.org/item/54320#page/363/mode/1up
Gyraulus (Gyraulus) bachmayeri	Gyraulus (Gyraulus)	bachmayeri	Schlickum & Strauch, 1979	Schlickum, W.R., Strauch, F. 1979. Die Land- und Süßwassermollusken der pliozänen Deckschichten der rheinischen Braunkohle. Abhandlungen der Senckenbergischen Naturforschenden Gesellschaft, 536, 1-144.	26, pl. 2, fig. 25	v
Gyraulus bakonicus	Gyraulus	bakonicus	(Halaváts, 1903)	Halaváts, G.v. 1903. Die Fauna der pontischen Schichten in der Umgebung des Balatonsees. Resultate der wissenschaftlichen Erforschung des Balatonsees, 1 (1), 1-80.	55, pl. 3, fig. 2	v
Melanopsis balatonensis	Melanopsis	balatonensis	(Cossmann, 1909)	Cossmann, M. 1909. Essais de Paléoconchologie Comparée. Huitieme Livraison. Chez l'auteur, Paris.	178	v	http://www.biodiversitylibrary.org/item/113485#page/336/mode/1up
Jekeliella balatonica	Jekeliella	balatonica	(Rolle, 1862)	Rolle, F. 1862. Über einige neue oder wenig gekannte Mollusken-Arten aus Tertiär-Ablagerungen. Sitzungsberichte der Kaiserlichen Akademie der Wissenschaften, Mathematisch-Naturwissenschaftliche Classe, 44 (1), 205-223.	209, pl. 1, fig. 5	v	http://www.landesmuseum.at/pdf_frei_remote/SBAWW_44_0205-0224.pdf
Radix balatonica	Radix	balatonica	(Fuchs, 1870)	Fuchs, T. 1870. VII. Beiträge zur Kenntniss fossiler Binnenfaunen. IV. und V. Die Fanna der Congerienschichten von Tihany am Plattensee und Kúp bei Pápa in Ungarn. Jahrbuch der k. k. geologischen Reichsanstalt, 20 (4), 531-548.	533, pl. 20, figs 3-4	v	http://opac.geologie.ac.at/wwwopacx/wwwopac.ashx?command=getcontent&server=images&value=JB0204_531_A.pdf
Fuchsogyra balatonica	Fuchsogyra	balatonica	Bandel, 2010	Bandel, K. 2010. Valvatiform Gastropoda (Heterostropha and Caenogastropoda) from the Paratethys Basin compared to living relatives, with description of several new genera and species. Freiberger Forschungshefte, C 536 (18), 91-155.	111, pl. 12, figs 146-150, pl. 13, figs 151-152	v
Viviparus balatonicus	Viviparus	balatonicus	Neumayr in Neumayr & Paul, 1875	Neumayr, M., Paul, C.M. 1875. Die Congerien- und Paludienschichten Slavoniens und deren Faunen. Abhandlungen der k. k. Geologischen Reichsanstalt, 7 (3), 1-106.	53, pl. 4, fig. 6	v	http://www.biodiversitylibrary.org/item/120876#page/171/mode/1up
Valvata (Cincinna) balizacensis	Valvata (Cincinna)	balizacensis	(Degrange-Touzin, 1892)	Degrange-Touzin, A. 1892. Étude sur la faune terrestre, lacustre et fluviatile de l'Oligocène supérieur et du Miocène dans le Sud-Ouest de la France et principalement dans la Gironde. Actes de la Société linnéenne de Bordeaux, 45, 125-230.	189, pl. 5, fig. 8	v	http://www.biodiversitylibrary.org/item/104325#page/133/mode/1up
Anisus balizacensis	Anisus	balizacensis	(Peyrot, 1932)	Peyrot, M.A. 1932. Conchologie néogénique de l'Aquitaine. Gastropodes. Actes de la Société linnéenne de Bordeaux, 84 (2), 129-288.	258	v
?Hydrobia baltici	?Hydrobia	baltici	Brusina, 1902	Brusina, S. 1902. Iconographia Molluscorum Fossilium in tellure tertiaria Hungariae, Croatiae, Slavoniae, Dalmatiae, Bosniae, Herzegovinae, Serbiae and Bulgariae inventorum. Officina Soc. Typographicae, Agram.	pl. 9, figs 79-82	v
Hydrobia banatica	Hydrobia	banatica	Jekelius, 1944	Jekelius, E. 1944. Sarmat und Pont von Soceni (Banat). Memoriile Institutului geologic al Romaniei, 5, 1-167.	58, pl. 9, figs 9-13	v
Melanopsis banatica	Melanopsis	banatica	Jekelius, 1944	Jekelius, E. 1944. Sarmat und Pont von Soceni (Banat). Memoriile Institutului geologic al Romaniei, 5, 1-167.	132, pl. 50, figs 3-8, 12-14	v
Valvata (Cincinna) banatica	Valvata (Cincinna)	banatica	Brusina, 1902	Brusina, S. 1902. Iconographia Molluscorum Fossilium in tellure tertiaria Hungariae, Croatiae, Slavoniae, Dalmatiae, Bosniae, Herzegovinae, Serbiae and Bulgariae inventorum. Officina Soc. Typographicae, Agram.	pl. 13, figs 50-53	v
Goniochilus banaticus	Goniochilus	banaticus	(Brusina, 1881)	Brusina, S. 1881. Le Pyrgulinae dell'Europa orientale. Bullettino della Società Malacologica Italiana, 7 (13-19), 229-292.	277	v	http://www.biodiversitylibrary.org/item/121435#page/233/mode/1up
Theodoxus banaticus	Theodoxus	banaticus	Jekelius, 1944	Jekelius, E. 1944. Sarmat und Pont von Soceni (Banat). Memoriile Institutului geologic al Romaniei, 5, 1-167.	52, pl. 5, figs 29-37	v
Goniochilus banaticus fuchsi	Goniochilus	banaticus fuchsi	(Papp, 1953)	Papp, A. 1953. Die Molluskenfauna des Pannon des Wiener Beckens. Mitteilungen der geologischen Gesellschaft in Wien, 44, 85-222.	122, pl. 6, fig. 9	v
Staadtiellopsis bandensis	Staadtiellopsis	bandensis	Kókay, 2006	Kókay, J. 2006. Nonmarine mollusc fauna from the Lower and Middle Miocene, Bakony Mts., W Hungary. Geologica Hungarica, Series Palaeontologica, 56, 1-196.	43, pl. 14, figs 1-2	v
Theodoxus (Calvertia) barakovici	Theodoxus (Calvertia)	barakovici	(Brusina, 1902)	Brusina, S. 1902. Iconographia Molluscorum Fossilium in tellure tertiaria Hungariae, Croatiae, Slavoniae, Dalmatiae, Bosniae, Herzegovinae, Serbiae and Bulgariae inventorum. Officina Soc. Typographicae, Agram.	pl. 14, figs 63-64	v
Sinotaia (Eurotaia) barboti	Sinotaia (Eurotaia)	barboti	(Sinzov, 1884)	Sinzov, I. 1884. Opisaniye novykh i maloissledovannykh form rakovin iz tretichnykh obrazovaniy Novorossii. Zapiski novorossiiskoe obshchestvo estestvoispytatelei, 9, 1-13.	11, pl. 9, figs 16-17	v
Sinotaia (Eurotaia) barboti jalpuchense	Sinotaia (Eurotaia)	barboti jalpuchense	Datsenko in Gozhik & Datsenko, 2007	Gozhik, P.F., Datsenko, L.N. 2007. Presnovodnyye Mollyuski pozdnego kaynozoya yuga Bostochnoy Yevropy. Chast' II. Natsional'naya Akademiya Nauk Ukrainy, Institut Geologicheskikh Nauk, Kiev.	73, pl. 64, fig. 7	v
Planorbarius barettii	Planorbarius	barettii	(Sacco, 1886)	Sacco, F. 1886. Fauna malacologica delle alluvioni plioceniche. Memorie della Reale Accademia delle Scienze di Torino, Serie II, 37, 169-206.	183, pl. 1, fig. 5	v	http://www.biodiversitylibrary.org/item/138367#page/213/mode/1up
Planorbarius barettii ceresolensis	Planorbarius	barettii ceresolensis	(Sacco, 1889)	Sacco, F. 1889. Aggiunte alla fauna malacologica estramarina fossile del Piemonte e della Ligura. Memorie della Reale Accademia delle Scienze di Torino, Serie II, 39, 61-98.	72	v	http://www.biodiversitylibrary.org/item/138459#page/97/mode/1up
Melanopsis barthai	Melanopsis	barthai	Bandel, 2000	Bandel, K. 2000. Speciation among the Melanopsidae (Caenogastropoda). Special emphasis to the Melanopsidae of the Pannonian Lake at Pontian time (Late Miocene) and the Pleistocene and Recent of Jordan. Mitt. Geol.-Pal. Inst. Univ. Hamburg, 84, 131-208.	160, figs 43-44, 46-51	v
Melanopsis bartolinii	Melanopsis	bartolinii	Capellini, 1873	Capellini, G. 1873. La formazione gessosa di Castellina Marittima e i suoi fossili. Memorie della Reale Accademia delle Scienze dell'Istituto di Bologna, Ser. 3, 525-602.	550, pl. 7, figs 1-4	v	http://www.biodiversitylibrary.org/item/120571#page/629/mode/1up
Hydrobia barzaviae	Hydrobia	barzaviae	Jekelius, 1932	Jekelius, E. 1932. Fauna Neogenă a României. Die Molluskenfauna der dazischen Stufe des Beckens von Braşov. Memoriile Institutului geologic al României, 2, 1-118.	69, pl. 7, figs 34-43	v
Caspia basicarinata	Caspia	basicarinata	Roshka, 1973	Roshka, V.Kh. 1973. Mollyuski meotica severo-zapadnogo prichernomor'ya. Shtiintsa, Kishinev.	178, pl. 28-29, figs 395-404	v
?Hydrobia bathyomphala	?Hydrobia	bathyomphala	Brusina, 1902	Brusina, S. 1902. Iconographia Molluscorum Fossilium in tellure tertiaria Hungariae, Croatiae, Slavoniae, Dalmatiae, Bosniae, Herzegovinae, Serbiae and Bulgariae inventorum. Officina Soc. Typographicae, Agram.	pl. 11, figs 30-31	v
Odontohydrobia bathyomphalus	Odontohydrobia	bathyomphalus	Pavlović, 1927	Pavlović, P.S. 1927. Donjopontiski mekušci iz okoline Beograda (s naročitim obzirom na fosilnu faunu okoline sela Vrčina). Sprska Akademija nauka, posebna izdanja, 66 (Prirodnjački i matematički spisi 17), 1-121.	91, pl. 13, figs 12-13	v
Nematurella bavarica	Nematurella	bavarica	(Sandberger, 1875)	Sandberger, C.L.F. 1870-1875. Die Land- und Süßwasser-Conchylien der Vorwelt. C. W. Kreidel, Wiesbaden.	576	v	http://reader.digitale-sammlungen.de/de/fs1/object/display/bsb10482123_00005.html
Viviparus bazavlukensis	Viviparus	bazavlukensis	(Datsenko, 2000)	Datsenko, L.N. 2000. Molyusky nadrodyny Viviparoidea (Gastropoda, Pectinibranchia) sarmats'kykh vidkladiv Ukrayiny. Dopovidi Natsional'noyi Akademiyi Nauk Ukrayini Matematika, Prirodoznavstvo, Tekhnichni Nauki, 2000 (11), 173-176.	751, pl. 1, fig. 1	n
Staja bchirikvarensis	Staja	bchirikvarensis	(Badzoshvili, 1979)	Badzoshvili, Ts.I. 1979. Mollyuski meotisa zapadnoy Gruzii. Metsniereba, Tbilisi.	113	v
Bythinella bearnensis	Bythinella	bearnensis	Cossmann & Peyrot, 1918	Cossmann, M., Peyrot, M.A. 1917-1918. Conchologie néogénique de l'Aquitaine. Actes de la Société linnéenne de Bordeaux, 70 (3), 5-491.	415, pl. 16, figs 51-52	v	http://www.biodiversitylibrary.org/item/103369#page/11/mode/1up
Theodoxus (Theodoxus) becenensis	Theodoxus (Theodoxus)	becenensis	(Cobălcescu, 1883)	Cobălcescu, G. 1883. Studii geologice şi paleontologice asupra unor tărâmuri terţiare din unele părţi ale României. Memoriile Geologice ale Scólei Militare din Iaşi, 1, 1-161.	148, pl. 14, fig. 15	v
Microprososthenia belchatovensis	Microprososthenia	belchatovensis	Kadolsky & Piechocki, 2000	Kadolsky, D., Piechocki, A. 2000. Freshwater Rissooidea from the Miocene of Belchatów, Poland (Gastropoda Prosobranchia: Hydrobiidae, Pomatiopsidae). Archiv für Molluskenkunde, 128 (1-2), 217-236.	219, textfigs 1-4, pl. 1, figs 1-2	v
Stenothyra bellardii	Stenothyra	bellardii	(Dollfus & Dautzenberg, 1886)	Dollfus, G.F., Dautzenberg, P. 1886. Étude préliminaire des coquilles fossiles des faluns de la Touraine. La Feuille des Jeunes Naturalistes, 16: 77-80, 92-96, 101-105, 138-143; 17: 33-36.	139	v	http://gallica.bnf.fr/ark:/12148/bpt6k99075w
Lithoglyphus bellus	Lithoglyphus	bellus	Papaianopol, 2006	Papaianopol, I. 2006. Nouveaux taxons du genre Lithoglyphus (Gastropoda, Lithoglyphidae) des dépots Méotiens de Roumanie (Miocène Supérieur, Bassin Dacique). Acta Palaeontologica Romaniae, 78A, 11-20.	18, pl. 2, figs 4-5	v
Tylopoma bengestensis	Tylopoma	bengestensis	(Fontannes, 1887)	Fontannes, F. 1887. Contribution a la faune malacologique des terrains néogènes de la Roumanie. Archives du Musèum d' Histoire naturelle de Lyon, 4, 321-365.	343, pl. 26, fig. 43	v	http://www.biodiversitylibrary.org/item/99444#page/330/mode/1up
Peringia benoisti	Peringia	benoisti	(Dollfus & Dautzenberg, 1886)	Dollfus, G.F., Dautzenberg, P. 1886. Étude préliminaire des coquilles fossiles des faluns de la Touraine. La Feuille des Jeunes Naturalistes, 16: 77-80, 92-96, 101-105, 138-143; 17: 33-36.	139	v	http://gallica.bnf.fr/ark:/12148/bpt6k99075w
Viviparus berbestiensis	Viviparus	berbestiensis	Lubenescu & Zazuleac, 1985	Lubenescu, V., Zazuleac, D. 1985. Les Viviparidés du Néogène supérieur du Bassin Dacique. Mémoires - L'Institut de Géologie et de Géophysique, 32, 77-136.	103, pl. 25, figs 11-22, pl. 26, figs 1-9	v
Radix berbestiensis	Radix	berbestiensis	Macaleț, 2000	Macaleț, R. 2000. New Radix species identified in the Neogene deposits of the Dacic Basin. Acta Palaeontologica Romaniae, 2, 251-259.	253, pl. 2, fig. 5	v
Melanopsis bergeroni	Melanopsis	bergeroni	Stefanescu, 1896	Stefanescu, S. 1896. Études sur les Terrains tertiaires de Roumanie. Contribution a l'étude des faunes sarmatique, pontique et levantine. Mémoirs de la Société Géologique de France, Mémoir 15. Paléontologique, 6 (2-3), 1-147.	131, pl. 11, figs 32-37	v	http://jubilotheque.upmc.fr/ead.html?id=GM_000915_001
Viviparus bergeroni	Viviparus	bergeroni	(Stefanescu, 1896)	Stefanescu, S. 1896. Études sur les Terrains tertiaires de Roumanie. Contribution a l'étude des faunes sarmatique, pontique et levantine. Mémoirs de la Société Géologique de France, Mémoir 15. Paléontologique, 6 (2-3), 1-147.	91, pl. 8, figs 22-23	v	http://jubilotheque.upmc.fr/ead.html?id=GM_000915_001
Viviparus berthae	Viviparus	berthae	Halaváts, 1914	Halaváts, G.v. 1914. Die Bohrung in Nagybecskerek. Mitteilungen aus dem Jahrbuche der königlichen ungarischen Geologischen Reichsanstalt, 22 (2), 187-222.	206, pl. 7, fig. 6	v	http://biodiversitylibrary.org/item/44298#page/205/mode/1up
Bithynia berthelini	Bithynia	berthelini	Depéret, 1894	Depéret, C. 1894. Note paléontologique complémentaire sur les terrains tertiaires de la Bresse. Bulletin de la Société Géologique de France, 3e série, 22, 712-724.	721, pl. 24, fig. 6	v	http://biodiversitylibrary.org/item/98303#page/914/mode/1up
Viviparus berti	Viviparus	berti	Cobălcescu, 1883	Cobălcescu, G. 1883. Studii geologice şi paleontologice asupra unor tărâmuri terţiare din unele părţi ale României. Memoriile Geologice ale Scólei Militare din Iaşi, 1, 1-161.	125, pl. 11, fig. 1	v
Viviparus bertrandi	Viviparus	bertrandi	(Fontannes, 1883)	Fontannes, F. 1883. Diagnoses d'espèces et de variétés nouvelles des terrains tertiaires du bassin du Rhône. Bulletin de la Société Géologique de France, 3e série, 11, 440-441.	440, pl. 1, fig. 5	v
Lanistes (Prolanistes) beseneckeri	Lanistes (Prolanistes)	beseneckeri	Schütt in Schütt & Besenecker, 1973	Schütt, H., Besenecker, H. 1973. Eine Molluskenfauna aus dem Neogen von Chios (Ägäis). Archiv für Molluskenkunde, 103 (4/6), 1-29.	8, pl. 1, fig. 22	v
Theodoxus (Calvertia) bessarabicus	Theodoxus (Calvertia)	bessarabicus	(Sinzov, 1896)	Sinzov, I. 1896. Beschreibung einiger Arten neogener Versteinerungen, welche in den Gouvernements von Cherson und Bessarabien aufgefunden wurden [in Russian]. Zapiski novorossiiskoe obshchestvo estestvoispytatelei, 21, 39-88.	66	v
?Hydrobia bialozurkensis	?Hydrobia	bialozurkensis	(Montpéreux, 1831)	Montpéreux, F. du Bois de 1831. Conchiologie fossile et aperçu géognostique des formations du plateau Wolhyni-Podolien. Simon Schropp et Comp., Berlin.	48, pl. 1, figs 37-38	v
Corymbina bicarinata	Corymbina	bicarinata	(Fuchs, 1877)	Fuchs, T. 1877. Studien über die jüngeren Tertiärbildungen Griechenlands. Denkschriften der Kaiserlichen Akademie der Wissenschaften, Mathematisch-Naturwissenschaftliche Classe, 37 (2), 1-42.	37, pl. 4, figs 7-8	v	http://www.biodiversitylibrary.org/item/31616#page/381/mode/1up
Pyrgula bicarinata	Pyrgula	bicarinata	Brusina, 1902	Brusina, S. 1902. Iconographia Molluscorum Fossilium in tellure tertiaria Hungariae, Croatiae, Slavoniae, Dalmatiae, Bosniae, Herzegovinae, Serbiae and Bulgariae inventorum. Officina Soc. Typographicae, Agram.	pl. 7, figs 77-79	v
Prososthenia bicarinata	Prososthenia	bicarinata	Olujić, 1999	Olujić, J. 1999. O razvojnim nizovima nekoliko melanopsida i prozostenida iz sarmatskih naslaga okolice Sinja (Dalmacija, Hrvatska). Hrvatski prirodoslovni muzej / Provincijalat Franjevačke provincije presvetog Otkupitelja, Zagreb / Sinj, pp. 7-60.	28, 56, pl. 7, figs 84-88	v
Viviparus (Viviparus) bicarinatus	Viviparus (Viviparus)	bicarinatus	Popović, 1971	Popović, R. 1971. New species of the genus Viviparus from the Pontian sediments of the Metohia Basin. Bulletin scientifique, Section A, 16 (11-12), 339-341.	340, figs 1(1-2)	v
Muellerpalia bicincta	Muellerpalia	bicincta	(Fuchs, 1870)	Fuchs, T. 1870. VII. Beiträge zur Kenntniss fossiler Binnenfaunen. IV. und V. Die Fanna der Congerienschichten von Tihany am Plattensee und Kúp bei Pápa in Ungarn. Jahrbuch der k. k. geologischen Reichsanstalt, 20 (4), 531-548.	536, pl. 21, figs 7-9	v	http://opac.geologie.ac.at/wwwopacx/wwwopac.ashx?command=getcontent&server=images&value=JB0204_531_A.pdf
Pyrgula bicincta	Pyrgula	bicincta	Lörenthey, 1894	Lörenthey, E. 1894. Die Pontische Fauna von Kurd im Comitate Tolna. Földtani Közlöny, 25, 73-102.	87, pl. 2, fig. 5	v
Viviparus (Viviparus) bicingulatus	Viviparus (Viviparus)	bicingulatus	Pavlović, 1903	Pavlović, P.S. 1903. Građa za poznavanje tercijara u Staroj Srbiji. Annales Géologiques de la Péninsule Balkanique, 6 (1), 155-189.	174, pl. 5, fig. 3	v
Melanopsis bicoronata	Melanopsis	bicoronata	Brusina, 1884	Brusina, S. 1884. Die Neritodonta Dalmatiens und Slavoniens nebst allerlei malakologischen Bemerkungen. Jahrbücher der Deutschen Malakozoologischen Gesellschaft, 11, 17-120.	56	v	http://www.biodiversitylibrary.org/item/55039#page/31/mode/1up
Hydrobia bicristata	Hydrobia	bicristata	Simionescu & Barbu, 1940	Simionescu, I., Barbu, I.Z. 1940. La faune sarmatienne de Roumanie. Memoriile Institutului geologic al României, 3, 1-194.	70, pl. 6, figs 32-33	v
Micromelania bielzi	Micromelania	bielzi	(Brusina, 1902)	Brusina, S. 1902. Iconographia Molluscorum Fossilium in tellure tertiaria Hungariae, Croatiae, Slavoniae, Dalmatiae, Bosniae, Herzegovinae, Serbiae and Bulgariae inventorum. Officina Soc. Typographicae, Agram.	pl. 8, figs 39-41	v
Viviparus bifarcinatus	Viviparus	bifarcinatus	(Bielz, 1864)	Bielz, E.A. 1864. Die jungtertiären Schichten nächst Krajova in der Wallachei. Verhandlungen und Mittheilungen des siebenbürgischen Vereins für Naturwissenschaften zu Hermannstadt, 15, 76-78, 243-247.	77	v	http://www.landesmuseum.at/datenbanken/digilit/?litnr=34492
Borysthenia biformis	Borysthenia	biformis	(Sinzov, 1876)	Sinzov, I. 1876. Opisaniye novykh i maloissledovannykh form rakovin iz tretichnykh obrazovaniy Novorossii. Zapiski novorossiiskoe obshchestvo estestvoispytatelei, 3 (2), 1-4.	2	v
Gyraulus (Gyraulus) bigueti	Gyraulus (Gyraulus)	bigueti	(Fontannes, 1881)	Fontannes, F. 1881. Les terrains tertiaires du bassin de Crest. Annales de la Société d'Agriculture. Histoire naturelle et arts utiles de Lyon, 3, 827-1046.	1008, pl. 1, fig. 15	v	http://gallica.bnf.fr/ark:/12148/bpt6k6154617d/f856.image
Pseudamnicola bilineata	Pseudamnicola	bilineata	(Simionescu & Barbu, 1940)	Simionescu, I., Barbu, I.Z. 1940. La faune sarmatienne de Roumanie. Memoriile Institutului geologic al României, 3, 1-194.	72, pl. 6, figs 38-39	v
Viviparus (Viviparus) bistraginus	Viviparus (Viviparus)	bistraginus	Popović, 1970	Popović, R. 1970. Nouveaux représentants du genre de gastéropodes Viviparus des sédiments levantins du bassin de Metohja. Bulletin scientifique, Section A, 15 (9-10), 317-319.	317, figs 1(1-4)	v
Pseudamnicola (Barassia) bithynoides	Pseudamnicola (Barassia)	bithynoides	Jekelius, 1932	Jekelius, E. 1932. Fauna Neogenă a României. Die Molluskenfauna der dazischen Stufe des Beckens von Braşov. Memoriile Institutului geologic al României, 2, 1-118.	72, pl. 9, figs 1-18	v
Melanopsis (Melanosteira) blanchardi	Melanopsis (Melanosteira)	blanchardi	Brusina, 1892	Brusina, S. 1892. Fauna fossile terziaria di Markusevec in Croazia. Con un elenco delle Dreissensidae della Dalmazia, Croazia e Slavonia. Glasnik hrvatskog naravoslovnog društva, 7, 113-210.	143	v	http://www.biodiversitylibrary.org/item/42638#page/131/mode/1up
Melanopsis bleunardi	Melanopsis	bleunardi	Porumbaru, 1881	Porumbaru, R.C. 1881. Étude géologique des environs de Craiova, parcours Bucovatzu-Cretzesci. Première partie. Gauthier-Villars, Imprimeur-Libraire, Paris.	29, pl. 9, fig. 6	v
Tanousia bodosensis	Tanousia	bodosensis	(Roth, 1881)	Roth, L.v. 1881. Beitrag zur Kenntniss der Fauna der neogenen Süsswasser-Ablagerungen im Széklerlande. Földtani Közlöny, 11, 13-24, 64-76.	15, 67, pl. 2, fig. 1	v
Caspia (Caspia) boeckhi	Caspia (Caspia)	boeckhi	(Lörenthey, 1902)	Lörenthey, E. 1902. Die Pannonische Fauna von Budapest. Palaeontographica, 48, 1-294.	227, pl. 18, figs 17-18	v	http://www.biodiversitylibrary.org/item/103637#page/7/mode/1up
Provalenciennesia boeckhi	Provalenciennesia	boeckhi	(Halaváts, 1887)	Halaváts, J. 1887. Paläontologische Daten zur Kenntniss der Fauna der südungarischen Neogen-Ablagerungen (zweite Folge). Mitteilungen aus dem Jahrbuche der königlichen ungarischen Geologischen Reichsanstalt, 8, 125-142.	141, pl. 25, fig. 9	v
Mercuria boetersi	Mercuria	boetersi	Schlickum & Strauch, 1979	Schlickum, W.R., Strauch, F. 1979. Die Land- und Süßwassermollusken der pliozänen Deckschichten der rheinischen Braunkohle. Abhandlungen der Senckenbergischen Naturforschenden Gesellschaft, 536, 1-144.	16, pl. 1, fig. A	v
Pyrgula boettgeri	Pyrgula	boettgeri	Brusina, 1897	Brusina, S. 1897. Gragja za neogensku malakološku faunu Dalmacije, Hrvatske i Slavonije uz neke vrste iz Bosne i Hercegovine i Srbije. Djela Jugoslavenske akademije znanosti i umjetnosti, 18, 1-43.	14, pl. 11, figs 24-25	v
Radix bogdanensis	Radix	bogdanensis	Macaleț, 2000	Macaleț, R. 2000. New Radix species identified in the Neogene deposits of the Dacic Basin. Acta Palaeontologica Romaniae, 2, 251-259.	253, pl. 2, figs 6-7, pl. 3, figs 1-2	v
Viviparus bogdanovi	Viviparus	bogdanovi	Brusina, 1897	Brusina, S. 1897. Gragja za neogensku malakološku faunu Dalmacije, Hrvatske i Slavonije uz neke vrste iz Bosne i Hercegovine i Srbije. Djela Jugoslavenske akademije znanosti i umjetnosti, 18, 1-43.	24, pl. 12, figs 25-26	v
Melanopsis (Melanosteira) bogdanowi	Melanopsis (Melanosteira)	bogdanowi	Brusina, 1892	Brusina, S. 1892. Fauna fossile terziaria di Markusevec in Croazia. Con un elenco delle Dreissensidae della Dalmazia, Croazia e Slavonia. Glasnik hrvatskog naravoslovnog društva, 7, 113-210.	142	v	http://www.biodiversitylibrary.org/item/42638#page/131/mode/1up
Theodoxus bohotinensis	Theodoxus	bohotinensis	(Simionescu & Barbu, 1940)	Simionescu, I., Barbu, I.Z. 1940. La faune sarmatienne de Roumanie. Memoriile Institutului geologic al României, 3, 1-194.	63, pl. 1, figs 69-70	v
Planorbis (Jalpuchorbis) bolgradensis	Planorbis (Jalpuchorbis)	bolgradensis	Prysjazhnjuk & Kovalenko, 1986	Prysjazhnjuk, V.A., Kovalenko, V.A. 1986. Jalpuchorbis - nova grupa neogenovikh planorbid. Dopovidi Akademii Nauk Ukrainskoi RSR, Seriya B, Geologiya, Khimiya, Biologiya, 1, 19-21.	21, textfig. 2	v
Theodoxus bolivari	Theodoxus	bolivari	(Royo Gómez, 1922)	Royo Gómez, J. 1922. El Mioceno continental ibérico y su fauna malacológica. Comisión de investigaciones paleontológicas y prehistóricas, 30, 1-230.	94, textfig. 17, pl. 12, fig. 15	v
Gyraulus bondartchuki	Gyraulus	bondartchuki	(Prysjazhnjuk, 1974)	Prysjazhnjuk, V.A. 1974. Pervaya v SSSR nakhodka planorbid podroda Odontogyrorbis. Paleontologicheskiy zbornik, 10, 51-56.	54, pl. 1, figs 7-12, textfig. 2	v
Valenciennius bonei	Valenciennius	bonei	Hanganu, 1972	Hanganu, E. 1972. Des espèces de Valenciennius au Pontien du Bassin dacique. Revue Roumaine de Géologie, Géophysique et Géographie, 16 (1), 21-39.	23, pl. 1, figs 1-4, pl. 2, fig. 1	v
Melanopsis bonellii	Melanopsis	bonellii	Manzoni, 1870	Manzoni, A. 1870. Della Fauna Marina di due lembi Miocenici dell' alta Italia. Sitzungsberichte der mathematisch-naturwissenschaftlichen Classe der Kaiserlichen Akademie der Wissenschaften, 60 (1), 475-504.	498, pl. 3, figs 8-9	v	http://www.landesmuseum.at/datenbanken/digilit/?litnr=33662
Planorbarius borellii	Planorbarius	borellii	(Brusina, 1892)	Brusina, S. 1892. Fauna fossile terziaria di Markusevec in Croazia. Con un elenco delle Dreissensidae della Dalmazia, Croazia e Slavonia. Glasnik hrvatskog naravoslovnog društva, 7, 113-210.	126	v	http://www.biodiversitylibrary.org/item/42638#page/131/mode/1up
Stenothyroides bosnensis	Stenothyroides	bosnensis	(Brusina, 1902)	Brusina, S. 1902. Iconographia Molluscorum Fossilium in tellure tertiaria Hungariae, Croatiae, Slavoniae, Dalmatiae, Bosniae, Herzegovinae, Serbiae and Bulgariae inventorum. Officina Soc. Typographicae, Agram.	pl. 8, figs 72-74	v
Turricaspia bosphorana	Turricaspia	bosphorana	(Andrusov, 1890)	Andrusov, N. 1890. Kerchenskiy izvestniak i ego fauna. Zapiski Imperatorskago S.-Petersburgskago Mineralogicheskago Obshchestva, seriya 2, 26, 193-344.	284	v
Theodoxus (Theodoxus) boteani	Theodoxus (Theodoxus)	boteani	(Porumbaru, 1881)	Porumbaru, R.C. 1881. Étude géologique des environs de Craiova, parcours Bucovatzu-Cretzesci. Première partie. Gauthier-Villars, Imprimeur-Libraire, Paris.	36, pl. 7, fig. 13	v
Viviparus botenicus	Viviparus	botenicus	Lubenescu & Zazuleac, 1985	Lubenescu, V., Zazuleac, D. 1985. Les Viviparidés du Néogène supérieur du Bassin Dacique. Mémoires - L'Institut de Géologie et de Géophysique, 32, 77-136.	85, pl. 14, figs 22-36	v
Pyrgula boteniensis	Pyrgula	boteniensis	Wenz, 1942	Wenz, W. 1942. Die Mollusken des Pliozäns der rumänischen Erdöl-Gebiete als Leitversteinerungen für die Aufschluß-Arbeiten. Senckenbergiana, 24, 1-293.	50, pl. 16, figs 229-234	v
Viviparus botezi	Viviparus	botezi	(Porumbaru, 1881)	Porumbaru, R.C. 1881. Étude géologique des environs de Craiova, parcours Bucovatzu-Cretzesci. Première partie. Gauthier-Villars, Imprimeur-Libraire, Paris.	32, pl. 6, fig. 17	v
Emmericia botici	Emmericia	botici	Brusina, 1902	Brusina, S. 1902. Iconographia Molluscorum Fossilium in tellure tertiaria Hungariae, Croatiae, Slavoniae, Dalmatiae, Bosniae, Herzegovinae, Serbiae and Bulgariae inventorum. Officina Soc. Typographicae, Agram.	pl. 11, fig. 32	v
Kosovia bouei	Kosovia	bouei	Pavlović, 1931	Pavlović, P.S. 1931. O fosilnoj fauni mekušaca iz Skopske Kotline. Glasnik Skopskog naučnog društva, Odeljenje prirodnih Nauka, 9 (3), 1-28.	21, pl. 11, figs 1-10	v
Melanopsis bouei	Melanopsis	bouei	Férussac, 1823	Férussac, A.E.J.P.J.F.d'Audebard de 1823. Monographie des espèces vivantes et fossiles du genre mélanopside, Melanopsis, et observations géologiques à leur sujet. Mémoires de la Société d'Histoire Naturelle de Paris, Sér. 2, 1, 132-164.	159, pl. 8, figs 9-10	v	http://www.biodiversitylibrary.org/item/23445#page/148/mode/1up
Planorbis bouei	Planorbis	bouei	Pavlović, 1932	Pavlović, P.S. 1932. Novi prilošci za poznavanje fosilne faune iz Kosovske i Metohiskopodrimske Kotline. Bulletin du Service Géologique du Royaume de Yougoslavie, 1 (2), 231-253.	239, pl. 1, figs 1-2	v
Prososthenia bouei	Prososthenia	bouei	Pavlović, 1931	Pavlović, P.S. 1931. O fosilnoj fauni mekušaca iz Skopske Kotline. Glasnik Skopskog naučnog društva, Odeljenje prirodnih Nauka, 9 (3), 1-28.	23, pl. 11, figs 19-20	v
Valvata (Cincinna) bouei	Valvata (Cincinna)	bouei	Pavlović, 1903	Pavlović, P.S. 1903. Građa za poznavanje tercijara u Staroj Srbiji. Annales Géologiques de la Péninsule Balkanique, 6 (1), 155-189.	186, pl. 6, figs 18-20	v
Melanopsis bouei megacantha	Melanopsis	bouei megacantha	Handmann, 1887	Handmann, R. 1887. Die fossile Conchylienfauna von Leobersdorf im Tertiärbecken von Wien. Aschendorff, Münster.	36, pl. 8, figs 13-15	v	http://sammlungen.ulb.uni-muenster.de/hd/content/pageview/2023144
Melanopsis bouei multicostata	Melanopsis	bouei multicostata	Handmann, 1887	Handmann, R. 1887. Die fossile Conchylienfauna von Leobersdorf im Tertiärbecken von Wien. Aschendorff, Münster.	36, pl. 8, figs 10-12	v	http://sammlungen.ulb.uni-muenster.de/hd/content/pageview/2023144
Melanopsis bouei rarispina	Melanopsis	bouei rarispina	Lörenthey, 1902	Lörenthey, E. 1902. Die Pannonische Fauna von Budapest. Palaeontographica, 48, 1-294.	215, pl. 17, figs 18-30	v	http://www.biodiversitylibrary.org/item/103637#page/7/mode/1up
Melanopsis bouei sturii	Melanopsis	bouei sturii	Fuchs, 1873	Fuchs, T. 1873. Beiträge zur Kenntniss fossiler Binnenfaunen. VI. Neue Conchylienarten aus den Congerien-Schichten und aus Ablagerungen der sarmatischen Stufe. Jahrbuch der k. k. geologischen Reichsanstalt, 23, 19-26.	21, pl. 4, figs 18-19	v	http://opac.geologie.ac.at/wwwopacx/wwwopac.ashx?command=getcontent&server=images&value=JB0231_019_A.pdf
Stagnicola bouilleti	Stagnicola	bouilleti	(Michaud, 1855)	Michaud, G. 1855. Descriptions de coquilles fossiles découvertes dans les environs de Hauterive (Drôme). Annales de la Societé Linnéenne de Lyon, N.S., 2, 33-64.	53, pl. 4, figs 7-8	v	http://www.biodiversitylibrary.org/item/23249#page/45/mode/1up
Stagnicola bouilleti gertrudensis	Stagnicola	bouilleti gertrudensis	(Almera & Bofill y Poch, 1895)	Almera, J., Bofill y Poch, A. 1895. Fauna salobre tortonense de Villanueva y Geltrú (Barcelona). Memorias de la Real Academia de Ciencias y Artes de Barcelona, 3, 1-16.	13, pl. 2, fig. 20	v	https://archive.org/stream/memoriasdelarea00barcgoog#page/n15/mode/2up
Stagnicola bouilleti laurentensis	Stagnicola	bouilleti laurentensis	(Fontannes, 1883)	Fontannes, F. 1883. Diagnoses d'espèces et de variétés nouvelles des terrains tertiaires du bassin du Rhône. Bulletin de la Société Géologique de France, 3e série, 11, 440-441.	441	v
Ancylus bourgeoisi	Ancylus	bourgeoisi	Deshayes, 1863	Deshayes, G.P. 1856-1866. Description des animaux sans vertèbres du Bassin de Paris. J.-B. Baillière et Fils, Libraires de l'Académie Impériale de Médecine, Paris.	700, pl. 42, figs 22-25	v	http://www.biodiversitylibrary.org/bibliography/51674#/summary
Melanopsis brachyptycha	Melanopsis	brachyptycha	Neumayr, 1880	Neumayr, M. 1880. V. Tertiäre Binnenmollusken aus Bosnien und der Hercegovina. Jahrbuch der kaiserlichen und königlichen geologischen Reichsanstalt, 30 (2), 463-486.	478, pl. 7, fig. 3	v	http://opac.geologie.ac.at/wwwopacx/wwwopac.ashx?command=getcontent&server=images&value=JB0302_463_A.pdf
Lymnaea brardi	Lymnaea	brardi	Deshayes, 1863	Deshayes, G.P. 1856-1866. Description des animaux sans vertèbres du Bassin de Paris. J.-B. Baillière et Fils, Libraires de l'Académie Impériale de Médecine, Paris.	715, pl. 43, figs 8-9	v	http://www.biodiversitylibrary.org/bibliography/51674#/summary
Melanopsis braueri	Melanopsis	braueri	Neumayr in Neumayr & Paul, 1875	Neumayr, M., Paul, C.M. 1875. Die Congerien- und Paludienschichten Slavoniens und deren Faunen. Abhandlungen der k. k. Geologischen Reichsanstalt, 7 (3), 1-106.	43, pl. 8, figs 26-27	v	http://www.biodiversitylibrary.org/item/120876#page/171/mode/1up
Melanopsis breastensis	Melanopsis	breastensis	Stefanescu, 1896	Stefanescu, S. 1896. Études sur les Terrains tertiaires de Roumanie. Contribution a l'étude des faunes sarmatique, pontique et levantine. Mémoirs de la Société Géologique de France, Mémoir 15. Paléontologique, 6 (2-3), 1-147.	130, pl. 11, figs 23-25	v	http://jubilotheque.upmc.fr/ead.html?id=GM_000915_001
Theodoxus (Theodoxus) brenneri	Theodoxus (Theodoxus)	brenneri	(Handmann, 1887)	Handmann, R. 1882. Die fossile Molluskenfauna von Kottingbrunn. Jahrbuch der k.k. Geologischen Reichsanstalt, 32, 543-564.	552	v	http://opac.geologie.ac.at/wwwopacx/wwwopac.ashx?command=getcontent&server=images&value=JB0324_543_A.pdf
Viviparus bressanus	Viviparus	bressanus	(Ogérien, 1867)	Ogérien, F. 1867. Histoire naturelle du Jura et des départements voisins. Tome I. Géologie, 2e Fascicule: Géologie proprement dite, appliquée aux Arts, à l'Industrie et surtout à l'Agiculture. Victor Masson et fils, Paris.	468, textfig. 46	v	http://babel.hathitrust.org/cgi/pt?id=uc1.b3271983;view=1up;seq=9
Goniochilus breviformis	Goniochilus	breviformis	(Papp, 1953)	Papp, A. 1953. Die Molluskenfauna des Pannon des Wiener Beckens. Mitteilungen der geologischen Gesellschaft in Wien, 44, 85-222.	123, pl. 6, fig. 8	v
Viviparus brevis	Viviparus	brevis	(Tournouër, 1876)	Tournouër, R. 1876. Étude sur les fossiles tertiaires recueillis par M. Gorceix dans l'île de Cos, en 1873. Annales scientifiques de l'École normale supérieure, 5, 445-475.	pl. 3, fig. 1a	v	https://archive.org/details/annalesscientif21fragoog
Gyraulus (Gyraulus) brlici	Gyraulus (Gyraulus)	brlici	Brusina, 1897	Brusina, S. 1897. Gragja za neogensku malakološku faunu Dalmacije, Hrvatske i Slavonije uz neke vrste iz Bosne i Hercegovine i Srbije. Djela Jugoslavenske akademije znanosti i umjetnosti, 18, 1-43.	5, pl. 3, figs 13-15	v
Melanopsis brongniarti	Melanopsis	brongniarti	Locard, 1883	Locard, A. 1883. Recherches paléontologiques sur les dépôts tertiaires à Milne-Edwardsia et Vivipara du Pliocène inférieur du département de l'Ain. Annales de l'Académie de Mâcon, IIe Série, 6, 2-166.	99	v	http://gallica.bnf.fr/ark:/12148/bpt6k2136624/f3.image.langEN
Nystia (Nystia) brunnackeri	Nystia (Nystia)	brunnackeri	Schlickum & Strauch, 1979	Schlickum, W.R., Strauch, F. 1979. Die Land- und Süßwassermollusken der pliozänen Deckschichten der rheinischen Braunkohle. Abhandlungen der Senckenbergischen Naturforschenden Gesellschaft, 536, 1-144.	18, pl. 1, fig. 12	v
Anisus brunnensis	Anisus	brunnensis	(Sauerzopf, 1953)	Sauerzopf, F. 1953. Die Planorbidae aus dem Pannon des Alpenostrandes. Burgenländische Heimatblätter, 15 (2), 49-66.	53, pl. 2, fig. 3	v
Valenciennius brusinae	Valenciennius	brusinae	(Gorjanović-Kramberger, 1901)	Gorjanović-Kramberger, K. 1901. Über die Gattung Valeneiennesia und einige unterpontische Limnaeen. Beitr. Paläont. Geol. Österr.-Ungarns u. d. Orients, 13 (3), 121-140.	132	v	http://www.biodiversitylibrary.org/item/50663#page/155/mode/1up
Viviparus brusinae	Viviparus	brusinae	Brusina, 1874	Brusina, S. 1874. Fossile Binnen-Mollusken aus Dalmatien, Kroatien und Slavonien nebst einem Anhange. Actienbuchdruckerei, Agram.	76	v	https://archive.org/details/fossilebinnenmo00brusgoog
Ninnia brusinai	Ninnia	brusinai	Andrusov, 1909	Andrusov, N. 1909. Materialy k poznaniyu Prikaspiyskogo neogena. Ponticheskiye plasty Shemakhinskogo uyezda. Trudy Geologicheskago Komiteta, novaya seriya, 40, 1-177.	108, 167, pl. 6, figs 38-41	v
?Hydrobia brusinai	?Hydrobia	brusinai	Wenz, 1919	Wenz, W. 1919. Zur Nomenklatur tertiärer Land- und Süßwassergastropoden. I. Nachrichtsblatt der Deutschen Malakozoologischen Gesellschaft, 51 (2), 68-76.	72	v	http://www.biodiversitylibrary.org/item/110094#page/82/mode/1up
Melanopsis brusinai	Melanopsis	brusinai	Lörenthey, 1902	Lörenthey, E. 1902. Die Pannonische Fauna von Budapest. Palaeontographica, 48, 1-294.	223, pl. 16, fig. 7	v	http://www.biodiversitylibrary.org/item/103637#page/7/mode/1up
Pseudodianella brusinai	Pseudodianella	brusinai	(Tournouër, 1875)	Tournouër, R. 1875. Diagnose d'une Coquille fossile des terrains tertiaires supérieurs d'eau douce de l'île de Cos. Journal de Conchyliologie, 23, 167.	167	v	http://biodiversitylibrary.org/item/53453#page/177/mode/1up
Theodoxus (Calvertia) brusinai	Theodoxus (Calvertia)	brusinai	(Pavlović, 1931)	Pavlović, P.S. 1931. O fosilnoj fauni mekušaca iz Skopske Kotline. Glasnik Skopskog naučnog društva, Odeljenje prirodnih Nauka, 9 (3), 1-28.	27, pl. 11, figs 31-32	v
Gyraulus (Gyraulus) brusinai	Gyraulus (Gyraulus)	brusinai	(Lörenthey, 1894)	Lörenthey, E. 1894. Die Pontische Fauna von Kurd im Comitate Tolna. Földtani Közlöny, 25, 73-102.	95	v
Pseudodianella brusinai dorica	Pseudodianella	brusinai dorica	(Willmann, 1981)	Willmann, R. 1981. Evolution, Systematik und stratigraphische Bedeutung der neogenen Süßwassergastropoden von Rhodos und Kos/Ägäis. Palaeontographica Abt. A, 174, 10-235.	192	v
Pseudodianella brusinai formosa	Pseudodianella	brusinai formosa	(Willmann, 1981)	Willmann, R. 1981. Evolution, Systematik und stratigraphische Bedeutung der neogenen Süßwassergastropoden von Rhodos und Kos/Ägäis. Palaeontographica Abt. A, 174, 10-235.	192	v
Pseudodianella brusinai tricarinata	Pseudodianella	brusinai tricarinata	(Willmann, 1981)	Willmann, R. 1981. Evolution, Systematik und stratigraphische Bedeutung der neogenen Süßwassergastropoden von Rhodos und Kos/Ägäis. Palaeontographica Abt. A, 174, 10-235.	167	v
Pseudamnicola brusiniana	Pseudamnicola	brusiniana	Pavlović, 1903	Pavlović, P.S. 1903. Građa za poznavanje tercijara u Staroj Srbiji. Annales Géologiques de la Péninsule Balkanique, 6 (1), 155-189.	159, pl. 3, figs 15-16	v
Ptychomelania buccinella	Ptychomelania	buccinella	Sacco, 1895	Sacco, F. 1895. I molluschi dei terreni Terziarii del Piemonte e della Liguria. Parte XVIII (Melaniidae, Littorinidae, Fossaridae, Rissoidae, Hydrobiidae, Paludinidae e Valvatidae). Carlo Clausen, Torino.	7, pl. 2, fig. 10	v	http://www.biodiversitylibrary.org/item/46676#page/9/mode/1up
Ptychomelania buccinella perplicatella	Ptychomelania	buccinella perplicatella	(Sacco, 1895)	Sacco, F. 1895. I molluschi dei terreni Terziarii del Piemonte e della Liguria. Parte XVIII (Melaniidae, Littorinidae, Fossaridae, Rissoidae, Hydrobiidae, Paludinidae e Valvatidae). Carlo Clausen, Torino.	8, pl. 1, fig. 11	v	http://www.biodiversitylibrary.org/item/46676#page/9/mode/1up
Stagnicola bucciniformis	Stagnicola	bucciniformis	(Sacco, 1886)	Sacco, F. 1886. Nuove species terziarie di molluschi terrestri e d'aqua dolce e salmastra del Piemonte. Atti della Società Italiana di Scienze Naturali, 29, 427-476.	456, pl. 1, fig. 13	v	http://www.biodiversitylibrary.org/item/54923#page/443/mode/1up
Maeotidia bucculenta	Maeotidia	bucculenta	Andrusov, 1890	Andrusov, N. 1890. Kerchenskiy izvestniak i ego fauna. Zapiski Imperatorskago S.-Petersburgskago Mineralogicheskago Obshchestva, seriya 2, 26, 193-344.	296	v
Myxas buchii	Myxas	buchii	(Eichwald, 1830)	Eichwald, E. 1830. Naturhistorische Skizze von Lithauen, Volhynien und Podolien in geognostisch-mineralogischer, botanischer und zoologischer Hinsicht. Joseph Zawadzki, Wilna.	217	v
Bithynia budinici	Bithynia	budinici	Brusina, 1902	Brusina, S. 1902. Iconographia Molluscorum Fossilium in tellure tertiaria Hungariae, Croatiae, Slavoniae, Dalmatiae, Bosniae, Herzegovinae, Serbiae and Bulgariae inventorum. Officina Soc. Typographicae, Agram.	pl. 11, figs 78-81	v
Prososthenia budusi	Prososthenia	budusi	Jekelius, 1932	Jekelius, E. 1932. Fauna Neogenă a României. Die Molluskenfauna der dazischen Stufe des Beckens von Braşov. Memoriile Institutului geologic al României, 2, 1-118.	71, pl. 8, figs 29-39	v
Segmentina bugense	Segmentina	bugense	Gozhik & Prysjazhnjuk, 1978	Gozhik, P.F., Prysjazhnjuk, V.A. 1978. Presnovodnye i nazemnye molliuski miotsena Pravoberezhnoi Ukrainy. Kiev, Ed. AN UkdrSSR (Naukova Dumka).	[page?], pl. 31, figs 7-8	p
Sinotaia (Eurotaia) bugensis	Sinotaia (Eurotaia)	bugensis	(Gozhik in Gozhik & Prysjazhnjuk, 1978)	Gozhik, P.F., Prysjazhnjuk, V.A. 1978. Presnovodnye i nazemnye molliuski miotsena Pravoberezhnoi Ukrainy. Kiev, Ed. AN UkdrSSR (Naukova Dumka).	[page?], pl. 36, figs 13-15	p
Valvata (Cincinna) bugensis	Valvata (Cincinna)	bugensis	(Gozhik in Gozhik & Datsenko, 2007)	Gozhik, P.F., Datsenko, L.N. 2007. Presnovodnyye Mollyuski pozdnego kaynozoya yuga Bostochnoy Yevropy. Chast' II. Natsional'naya Akademiya Nauk Ukrainy, Institut Geologicheskikh Nauk, Kiev.	76, pl. 66, figs 6-9	v
Valvata (Cincinna) bugensis jagorlitica	Valvata (Cincinna)	bugensis jagorlitica	(Gozhik in Gozhik & Datsenko, 2007)	Gozhik, P.F., Datsenko, L.N. 2007. Presnovodnyye Mollyuski pozdnego kaynozoya yuga Bostochnoy Yevropy. Chast' II. Natsional'naya Akademiya Nauk Ukrainy, Institut Geologicheskikh Nauk, Kiev.	76, pl. 67, figs 1-3	v
Melanopsis bukovaci	Melanopsis	bukovaci	Brusina, 1902	Brusina, S. 1902. Iconographia Molluscorum Fossilium in tellure tertiaria Hungariae, Croatiae, Slavoniae, Dalmatiae, Bosniae, Herzegovinae, Serbiae and Bulgariae inventorum. Officina Soc. Typographicae, Agram.	pl. 6, figs 8-10	v
Salakosia bukowskii	Salakosia	bukowskii	Willmann, 1981	Willmann, R. 1981. Evolution, Systematik und stratigraphische Bedeutung der neogenen Süßwassergastropoden von Rhodos und Kos/Ägäis. Palaeontographica Abt. A, 174, 10-235.	117	v
Valvata (Cincinna) bukowskii	Valvata (Cincinna)	bukowskii	Brusina, 1897	Brusina, S. 1897. Gragja za neogensku malakološku faunu Dalmacije, Hrvatske i Slavonije uz neke vrste iz Bosne i Hercegovine i Srbije. Djela Jugoslavenske akademije znanosti i umjetnosti, 18, 1-43.	25, pl. 14, figs 1-3	v
Theodoxus bukowskii	Theodoxus	bukowskii	(Oppenheim, 1919)	Oppenheim, P. 1919. Das Neogen in Kleinasien. Zeitschrift der Deutschen Geologischen Gesellschaft, 70, 1-210.	150, pl. 10, figs 5-13	v
Viviparus bukowskii	Viviparus	bukowskii	Oppenheim, 1919	Oppenheim, P. 1919. Das Neogen in Kleinasien. Zeitschrift der Deutschen Geologischen Gesellschaft, 70, 1-210.	207, pl. 9, fig. 6	v
Viviparus bulgaricus	Viviparus	bulgaricus	Brusina, 1902	Brusina, S. 1902. Iconographia Molluscorum Fossilium in tellure tertiaria Hungariae, Croatiae, Slavoniae, Dalmatiae, Bosniae, Herzegovinae, Serbiae and Bulgariae inventorum. Officina Soc. Typographicae, Agram.	pl. 12, figs 32-35	v
Galba (Galba) bulimoides	Galba (Galba)	bulimoides	(Klein, 1846)	Klein, A. 1846. Conchylien der Süsswasserkalkformation Württembergs. Jahreshefte des Vereins für vaterländische Naturkunde in Württemberg, 2 (1), 60-116.	81, pl. 2, fig. 1	v	http://reader.digitale-sammlungen.de/de/fs1/object/display/bsb10075897_00064.html
Prososthenia burgersteini	Prososthenia	burgersteini	Pavlović, 1931	Pavlović, P.S. 1931. O fosilnoj fauni mekušaca iz Skopske Kotline. Glasnik Skopskog naučnog društva, Odeljenje prirodnih Nauka, 9 (3), 1-28.	22, pl. 11, figs 17-18	v
Pseudamnicola buzoiensis	Pseudamnicola	buzoiensis	Pană, 2003	Pană, I. 2003. Les nannogastropodes. 296-349. In: Papaianopol, I., Marinescu, F., Krstić, N., Macaleț, R. (eds) Chronostratigraphie und Neostratotypen. Neogen der Zentrale Paratethys, Bd. X, Pl2. Romanien. Editura Academiei Române, Bucuresti.	311, pl. 5, figs 11-13	v
Hydrobia caerulescens	Hydrobia	caerulescens	(Gmelin, 1791)	Gmelin, J.F. 1791. Caroli a Linné, systema naturae per regna tria naturae, secundum classes, ordines, genera, species, cum characteribus, differentiis, synonymis, locis. Editio decima tertia, aucta, reformata. Tomus I. Pars VI: Vermes. Beer, Lipsiae.	3667	v	http://www.biodiversitylibrary.org/item/10290#page/1/mode/1up
Radix calavardensis	Radix	calavardensis	(Bukowski, 1896)	Bukowski, G.v. 1896. Die levantinische Molluskenfauna der Insel Rhodus, II. Theil. Schluss. Denkschriften der Kaiserlichen Akademie der Wissenschaften, Mathematisch-Naturwissenschaftliche Classe, 63, 1-70.	15, pl. 8, fig. 1	v	http://www.landesmuseum.at/pdf_frei_remote/DAKW_63_0001-0070.pdf
Hydrobia calderoni	Hydrobia	calderoni	Royo Gómez, 1922	Royo Gómez, J. 1922. El Mioceno continental ibérico y su fauna malacológica. Comisión de investigaciones paleontológicas y prehistóricas, 30, 1-230.	104, textfig. 23, pl. 11, fig. 21	v
Lithoglyphus callosus	Lithoglyphus	callosus	Brusina, 1897	Brusina, S. 1897. Gragja za neogensku malakološku faunu Dalmacije, Hrvatske i Slavonije uz neke vrste iz Bosne i Hercegovine i Srbije. Djela Jugoslavenske akademije znanosti i umjetnosti, 18, 1-43.	23, pl. 12, figs 1-2	v
Melanopsis camptogramma	Melanopsis	camptogramma	Brusina, 1876	Brusina, S. 1876. Decription d'especes nouvelles, provenant des terrains tertiaires de Dalmatie. Journal de Conchyliologie, 24, 109-116.	109	v	http://biodiversitylibrary.org/item/54517#page/119/mode/1up
Emmericia canaliculata	Emmericia	canaliculata	Brusina, 1870	Brusina, S. 1870. Monographie der Gattungen Emmericia und Fossarulus. Verhandlungen der kaiserlichen und königlichen zoologisch-botanischen Gesellschaft in Wien, 20, 925-938.	933	v	http://www.biodiversitylibrary.org/item/55339#page/1059/mode/1up
Choerina candida	Choerina	candida	(Neumayr in Neumayr & Paul, 1875)	Neumayr, M., Paul, C.M. 1875. Die Congerien- und Paludienschichten Slavoniens und deren Faunen. Abhandlungen der k. k. Geologischen Reichsanstalt, 7 (3), 1-106.	79, pl. 9, fig. 10	v	http://www.biodiversitylibrary.org/item/120876#page/171/mode/1up
Cyclothyrella candidula	Cyclothyrella	candidula	(Neumayr, 1869)	Neumayr, M. 1869. II. Beiträge zur Kenntniss fossiler Binnenfaunen. Jahrbuch der kaiserlichen und königlichen geologischen Reichsanstalt, 19, 355-382.	364, pl. 12, fig. 15	v	http://www.landesmuseum.at/pdf_frei_remote/JbGeolReichsanst_019_0355-0382.pdf
?Micromelania capellinii	?Micromelania	capellinii	Wenz, 1925	Wenz, W. 1925. Zur Nomenklatur tertiärer Land- und Süßwassergastropoden. VII. Senckenbergiana, 7, 124-125.	124	v
?Pyrgula capellinii	?Pyrgula	capellinii	Wenz, 1919	Wenz, W. 1919. Zur Nomenklatur tertiärer Land- und Süßwassergastropoden. I. Nachrichtsblatt der Deutschen Malakozoologischen Gesellschaft, 51 (2), 68-76.	75	v	http://www.biodiversitylibrary.org/item/110094#page/82/mode/1up
Pseudamnicola capellinii	Pseudamnicola	capellinii	(Wenz, 1919)	Wenz, W. 1919. Zur Nomenklatur tertiärer Land- und Süßwassergastropoden. I. Nachrichtsblatt der Deutschen Malakozoologischen Gesellschaft, 51 (2), 68-76.	75	v	http://www.biodiversitylibrary.org/item/110094#page/82/mode/1up
Theodoxus (?Calvertia) capellinii	Theodoxus (?Calvertia)	capellinii	(Pantanelli, 1876)	Pantanelli, D. 1876. Regia Accademia dei Fisiocritici. Direzione del Museo di Mineralogia e Geologia. Rapporto annuale 1875. Atti della Regia Accademia dei Fisiocritici, ser. 3, 1 (4), 193-203.	7	n
Theodoxus (Calvertia) capillaceus	Theodoxus (Calvertia)	capillaceus	(Brusina, 1874)	Porumbaru, R.C. 1881. Étude géologique des environs de Craiova, parcours Bucovatzu-Cretzesci. Première partie. Gauthier-Villars, Imprimeur-Libraire, Paris.	35	v
Melanopsis capreniensis	Melanopsis	capreniensis	Fontannes, 1887	Fontannes, F. 1887. Contribution a la faune malacologique des terrains néogènes de la Roumanie. Archives du Musèum d' Histoire naturelle de Lyon, 4, 321-365.	335, pl. 26, figs 13-14	v	http://www.biodiversitylibrary.org/item/99444#page/330/mode/1up
Melanopsis carasiensis	Melanopsis	carasiensis	Jekelius, 1944	Jekelius, E. 1944. Sarmat und Pont von Soceni (Banat). Memoriile Institutului geologic al Romaniei, 5, 1-167.	131, pl. 49, figs 7-10	v
Socenia carasiensis	Socenia	carasiensis	Jekelius, 1944	Jekelius, E. 1944. Sarmat und Pont von Soceni (Banat). Memoriile Institutului geologic al Romaniei, 5, 1-167.	67, pl. 14, figs 1-8	v
Tanousia carasiensis	Tanousia	carasiensis	(Jekelius, 1944)	Jekelius, E. 1944. Sarmat und Pont von Soceni (Banat). Memoriile Institutului geologic al Romaniei, 5, 1-167.	120, pl. 44, figs 8-14	v
Theodoxus (Theodoxus) carasiensis	Theodoxus (Theodoxus)	carasiensis	Jekelius, 1944	Jekelius, E. 1944. Sarmat und Pont von Soceni (Banat). Memoriile Institutului geologic al Romaniei, 5, 1-167.	53, pl. 6, figs 1-15, pl. 42, figs 27-33	v
Valvata (Cincinna) carasiensis	Valvata (Cincinna)	carasiensis	Jekelius, 1944	Jekelius, E. 1944. Sarmat und Pont von Soceni (Banat). Memoriile Institutului geologic al Romaniei, 5, 1-167.	55, pl. 7, figs 16-19	v
Viviparus carenatus	Viviparus	carenatus	Lubenescu & Zazuleac, 1985	Lubenescu, V., Zazuleac, D. 1985. Les Viviparidés du Néogène supérieur du Bassin Dacique. Mémoires - L'Institut de Géologie et de Géophysique, 32, 77-136.	101, pl. 22, figs 6-23, pl. 23, figs 1-4	v
Pseudamnicola carenosuturata	Pseudamnicola	carenosuturata	Pană, 2005	Pană, I. 2005. Les nano-gastéropodes roumaniens entre fossiles et actualité. Acta Palaeontologica Romaniae, 5, 367-374.	370, pl. 1, figs 12-15	v
Melanopsis cari	Melanopsis	cari	Pavlović, 1927	Pavlović, P.S. 1927. Donjopontiski mekušci iz okoline Beograda (s naročitim obzirom na fosilnu faunu okoline sela Vrčina). Sprska Akademija nauka, posebna izdanja, 66 (Prirodnjački i matematički spisi 17), 1-121.	61, pl. 7, figs 3-4	v
Turricaspia carinata	Turricaspia	carinata	(Andrusov, 1890)	Andrusov, N. 1890. Kerchenskiy izvestniak i ego fauna. Zapiski Imperatorskago S.-Petersburgskago Mineralogicheskago Obshchestva, seriya 2, 26, 193-344.	286	v
Zagrabica carinata	Zagrabica	carinata	Andrusov, 1909	Andrusov, N. 1909. Materialy k poznaniyu Prikaspiyskogo neogena. Ponticheskiye plasty Shemakhinskogo uyezda. Trudy Geologicheskago Komiteta, novaya seriya, 40, 1-177.	92, 161, pl. 5, figs 8-10, 25	v
Aluta carinata	Aluta	carinata	(Jekelius, 1932)	Jekelius, E. 1932. Fauna Neogenă a României. Die Molluskenfauna der dazischen Stufe des Beckens von Braşov. Memoriile Institutului geologic al României, 2, 1-118.	78, pl. 11, figs 25-32	v
Daciella carinata	Daciella	carinata	(Wenz in Krejci-Graf & Wenz, 1932)	Krejci-Graf, K., Wenz, W. 1932. Stratigraphie und Paläontologie des Obermiozäns und Pliozäns der Muntenia (Rumänien). Zeitschrift der Deutschen Geologischen Gesellschaft, 83, 65-163.	113, pl. 1, fig. 11	v
Staja carinata	Staja	carinata	Jekelius, 1944	Jekelius, E. 1944. Sarmat und Pont von Soceni (Banat). Memoriile Institutului geologic al Romaniei, 5, 1-167.	122, pl. 45, figs 1-5	v
?Caspiohydrobia carinata	?Caspiohydrobia	carinata	(Gillet & Geissert, 1971)	Gillet, S., Geissert, F. 1971. La faune de mollusques du Pontien de Trilophos. Annales Géologiques des Pays Helléniques, 23, 123-164.	136, pl. 7, fig. 6, pl. 12, fig. 7	v
Hydrobia carinata	Hydrobia	carinata	Gillet & Geissert, 1971	Gillet, S., Geissert, F. 1971. La faune de mollusques du Pontien de Trilophos. Annales Géologiques des Pays Helléniques, 23, 123-164.	131, pl. 6, fig. 19, pl. 11, fig. 7	v
Prososthenia carinata	Prososthenia	carinata	Pană, 2003	Pană, I. 2003. Les nannogastropodes. 296-349. In: Papaianopol, I., Marinescu, F., Krstić, N., Macaleț, R. (eds) Chronostratigraphie und Neostratotypen. Neogen der Zentrale Paratethys, Bd. X, Pl2. Romanien. Editura Academiei Române, Bucuresti.	311, pl. 5, fig. 4	v
Daciella carinata valdecarinata	Daciella	carinata valdecarinata	Wenz, 1942	Wenz, W. 1942. Die Mollusken des Pliozäns der rumänischen Erdöl-Gebiete als Leitversteinerungen für die Aufschluß-Arbeiten. Senckenbergiana, 24, 1-293.	57, pl. 19, figs 287-289	v
Viviparus (Viviparus) carinatogibbosus	Viviparus (Viviparus)	carinatogibbosus	Milošević, 1972	Milošević, V.M. 1972. Novi Viviparusi donjeg Pliocena Metohije. Bulletin du Museum d'Histoire Naturelle de Belgrade, Série A, 27, 183-197.	188, pl. 3, figs 1-4	v
Micromelania carinatolineata	Micromelania	carinatolineata	Pavlović, 1927	Pavlović, P.S. 1927. Donjopontiski mekušci iz okoline Beograda (s naročitim obzirom na fosilnu faunu okoline sela Vrčina). Sprska Akademija nauka, posebna izdanja, 66 (Prirodnjački i matematički spisi 17), 1-121.	97, pl. 13, figs 27-28	v
Staja carinatostriata	Staja	carinatostriata	Pavlović, 1927	Pavlović, P.S. 1927. Donjopontiski mekušci iz okoline Beograda (s naročitim obzirom na fosilnu faunu okoline sela Vrčina). Sprska Akademija nauka, posebna izdanja, 66 (Prirodnjački i matematički spisi 17), 1-121.	94, pl. 13, figs 18-19	v
Goniochilus carinatus	Goniochilus	carinatus	Pană, 1990	Pană, I. 1990. Nouvelles espéces des nannogastropodes pontiens. Revue Roumaine de Géologie, Géophysique et Géographie, 34, 61-69.	64, pl. 2, figs 1-24	v
Pyrgula carrarai	Pyrgula	carrarai	Brusina, 1902	Brusina, S. 1902. Iconographia Molluscorum Fossilium in tellure tertiaria Hungariae, Croatiae, Slavoniae, Dalmatiae, Bosniae, Herzegovinae, Serbiae and Bulgariae inventorum. Officina Soc. Typographicae, Agram.	pl. 7, figs 75-76	v
Melanopsis carusi	Melanopsis	carusi	(Brusina, 1902)	Brusina, S. 1902. Iconographia Molluscorum Fossilium in tellure tertiaria Hungariae, Croatiae, Slavoniae, Dalmatiae, Bosniae, Herzegovinae, Serbiae and Bulgariae inventorum. Officina Soc. Typographicae, Agram.	pl. 30, figs 6-7	v
Melanopsis caryota	Melanopsis	caryota	Brusina, 1902	Brusina, S. 1902. Iconographia Molluscorum Fossilium in tellure tertiaria Hungariae, Croatiae, Slavoniae, Dalmatiae, Bosniae, Herzegovinae, Serbiae and Bulgariae inventorum. Officina Soc. Typographicae, Agram.	pl. 5, figs 21-25	v
Viviparus (Hazayipaludina) casaretto	Viviparus (Hazayipaludina)	casaretto	(Rousseau, 1842)	Rousseau, L. 1842. Description des principaux fossiles de la Crimée. 781-823. In: Demidov, A. Voyage dans la Russie méridionale et la Crimée, par la Hongrie, la Valachie et la Moldavie. Tome 2. Ernest Bourdin et Ce., Paris.	793, pl. 3, fig. 4	v	http://reader.digitale-sammlungen.de/de/fs1/object/display/bsb10466640_00819.html
Melanoides castrepiscopalensis	Melanoides	castrepiscopalensis	(Almera, 1894)	Almera, J. 1894. Descripción de los depósitos pliocénicos de la cuenca del Bajo Llobregat y llano de Barcelona. Memorias de la Real Academia de Ciencias y Artes de Barcelona, 3, 1-355.	170, pl. 8, fig. 3	v	https://archive.org/stream/memoriasdelarea00barcgoog#page/n33/mode/2up
Melanoides catalaunica	Melanoides	catalaunica	(Almera & Bofill y Poch, 1895)	Almera, J., Bofill y Poch, A. 1895. Fauna salobre tortonense de Villanueva y Geltrú (Barcelona). Memorias de la Real Academia de Ciencias y Artes de Barcelona, 3, 1-16.	9, pl. 2, fig. 1	v	https://archive.org/stream/memoriasdelarea00barcgoog#page/n15/mode/2up
Emmericia cauponia	Emmericia	cauponia	Esu & Girotti in Esu et al., 2001	Esu, D., Girotti, O., Truc, G. 2001. New data on fossil Emmericiinae from Italy and France. Archiv für Molluskenkunde, 129 (1/2), 123-143.	127, pl. 3, figs 1-3	v
Viviparus cerchesi	Viviparus	cerchesi	Cobălcescu, 1883	Cobălcescu, G. 1883. Studii geologice şi paleontologice asupra unor tărâmuri terţiare din unele părţi ale României. Memoriile Geologice ale Scólei Militare din Iaşi, 1, 1-161.	135, pl. 11, fig. 7	v
Pyrgula cerithiolum	Pyrgula	cerithiolum	Brusina, 1881	Brusina, S. 1881. Le Pyrgulinae dell'Europa orientale. Bullettino della Società Malacologica Italiana, 7 (13-19), 229-292.	261	v	http://www.biodiversitylibrary.org/item/121435#page/233/mode/1up
Micromelania cerithiopsis	Micromelania	cerithiopsis	Brusina, 1874	Brusina, S. 1874. Fossile Binnen-Mollusken aus Dalmatien, Kroatien und Slavonien nebst einem Anhange. Actienbuchdruckerei, Agram.	134	v	https://archive.org/details/fossilebinnenmo00brusgoog
Hydrobia cestasensis	Hydrobia	cestasensis	Cossmann & Peyrot, 1918	Cossmann, M., Peyrot, M.A. 1917-1918. Conchologie néogénique de l'Aquitaine. Actes de la Société linnéenne de Bordeaux, 70 (3), 5-491.	408, pl. 16, figs 31-32	v	http://www.biodiversitylibrary.org/item/103369#page/11/mode/1up
Ancylus cestasensis	Ancylus	cestasensis	Peyrot, 1932	Peyrot, M.A. 1932. Conchologie néogénique de l'Aquitaine. Gastropodes. Actes de la Société linnéenne de Bordeaux, 84 (2), 129-288.	261	v
Gyraulus chaenostomus	Gyraulus	chaenostomus	(Brusina, 1902)	Brusina, S. 1902. Iconographia Molluscorum Fossilium in tellure tertiaria Hungariae, Croatiae, Slavoniae, Dalmatiae, Bosniae, Herzegovinae, Serbiae and Bulgariae inventorum. Officina Soc. Typographicae, Agram.	pl. 3, figs 4-6	v
Viviparus cibyraticus	Viviparus	cibyraticus	(Spratt & Forbes, 1847)	Spratt, T.A.B., Forbes, E. 1847. Travels in Lycia, Milyas and the Cibyratis, in company with late Rev. E. T. Daniell. Vol. II. John van Voorst, Paternoster Row, London.	177, textfig.	v	Volume 2: http://reader.digitale-sammlungen.de/de/fs1/object/display/bsb10468251_00009.html
Melanopsis cikosi	Melanopsis	cikosi	Brusina, 1902	Brusina, S. 1902. Iconographia Molluscorum Fossilium in tellure tertiaria Hungariae, Croatiae, Slavoniae, Dalmatiae, Bosniae, Herzegovinae, Serbiae and Bulgariae inventorum. Officina Soc. Typographicae, Agram.	pl. 6, fig. 5	v
Tylopoma cimmerica	Tylopoma	cimmerica	Anistratenko, 1993	Anistratenko, V.V. 1993. Mollyuski semeystv Melanopsidae i Bithyniidae (Gastropoda, Pectinibranchia) iz kimmeriyskikh otlozheniy Abkhazii. Byulleten' Moskovskogo Obshchestva Ispytateley Prirody, Otdel biologicheskiy, 98 (5), 68-79.	77, textfig. 3	v
Prososthenia cincta	Prososthenia	cincta	Neumayr, 1869	Neumayr, M. 1869. II. Beiträge zur Kenntniss fossiler Binnenfaunen. Jahrbuch der kaiserlichen und königlichen geologischen Reichsanstalt, 19, 355-382.	361, pl. 12, fig. 6	v	http://www.landesmuseum.at/pdf_frei_remote/JbGeolReichsanst_019_0355-0382.pdf
Valvata cincta	Valvata	cincta	Taner, 1974	Taner, G. 1974. Denizli bölgesi Neojeninin paleontolojik ve stratigrafik etüdü. Bulletin of Mineral Research and Exploration Institute of Turkey (MTA), 82, 89-126.	97, pl. 4, figs 1-3	v
?Hydrobia cingulata	?Hydrobia	cingulata	Capellini, 1880	Capellini, G. 1880. Gli strati a Congerie e la formazione gessoso-solfifera nella provincia di Pisa e nei dintorni di Livorno. Atti della Reale Accademia dei Lincei, Ann. 277, Memorie, Ser. 3, 5, 375-427.	400, pl. 2, fig. 9	v
Lithoglyphus cingulatus	Lithoglyphus	cingulatus	Cobălcescu, 1883	Cobălcescu, G. 1883. Studii geologice şi paleontologice asupra unor tărâmuri terţiare din unele părţi ale României. Memoriile Geologice ale Scólei Militare din Iaşi, 1, 1-161.	145, pl. 14, fig. 9	v
Melanopsis citharella	Melanopsis	citharella	Merian, 1849	Merian, P. 1849. Ueber eine marinische Tertiärformation am Randen bei Schaffenhausen. Bericht über die Verhandlungen der Naturforschenden Gesellschaft in Basel, 8, 30-31.	31	v	http://www.biodiversitylibrary.org/item/105004#page/36/mode/1up
Viviparus clathratus	Viviparus	clathratus	(Deshayes in Geoffroy Saint-Hilaire et al., 1832)	Geoffroy Saint-Hilaire, I., Geoffroy Saint-Hilaire, É., Deshayes, G.P., Bibron, G., Bory de Saint-Vincent, J.-B. 1832-1836. Expédition scientifique de Morée, 3, 1, 1. Animaux vertébrés, Mollusques et Polypiers. F. G. Levrault, Paris.	148, pl. 25, figs 3-4	v	http://reader.digitale-sammlungen.de/de/fs3/object/display/bsb10360027_00005.html
Viviparus clathratus doricus	Viviparus	clathratus doricus	Bukowski, 1892	Bukowski, G.v. 1892. Notiz über die Molluskenfauna der levantinischen Bildungen der Insel Rhodus. Anzeiger der Österreichischen Akademie der Wissenschaften, mathematisch-naturwissenschaftliche Klasse, 29, 247-250.	248	v	http://www.biodiversitylibrary.org/item/30037#page/273/mode/1up
Melanopsis clava	Melanopsis	clava	Sandberger, 1875	Sandberger, C.L.F. 1870-1875. Die Land- und Süßwasser-Conchylien der Vorwelt. C. W. Kreidel, Wiesbaden.	521, pl. 25, fig. 31	v	http://reader.digitale-sammlungen.de/de/fs1/object/display/bsb10482123_00005.html
Melanopsis clava coniungens	Melanopsis	clava coniungens	Sacco, 1886	Sacco, F. 1886. Nuove species terziarie di molluschi terrestri e d'aqua dolce e salmastra del Piemonte. Atti della Società Italiana di Scienze Naturali, 29, 427-476.	450, pl. 1, fig. 9	v	http://www.biodiversitylibrary.org/item/54923#page/443/mode/1up
Melanopsis clava taurinensis	Melanopsis	clava taurinensis	Sacco, 1889	Sacco, F. 1889. Aggiunte alla fauna malacologica estramarina fossile del Piemonte e della Ligura. Memorie della Reale Accademia delle Scienze di Torino, Serie II, 39, 61-98.	67, pl. 2, fig. 9	v	http://www.biodiversitylibrary.org/item/138459#page/97/mode/1up
Melanopsis clavigera	Melanopsis	clavigera	Neumayr in Neumayr & Paul, 1875	Neumayr, M., Paul, C.M. 1875. Die Congerien- und Paludienschichten Slavoniens und deren Faunen. Abhandlungen der k. k. Geologischen Reichsanstalt, 7 (3), 1-106.	41, pl. 7, figs 13-14	v	http://www.biodiversitylibrary.org/item/120876#page/171/mode/1up
Melanopsis clavigera cesticillus	Melanopsis	clavigera cesticillus	Brusina, 1897	Brusina, S. 1897. Gragja za neogensku malakološku faunu Dalmacije, Hrvatske i Slavonije uz neke vrste iz Bosne i Hercegovine i Srbije. Djela Jugoslavenske akademije znanosti i umjetnosti, 18, 1-43.	7, pl. 5, fig. 20	v
Bithynia clessini	Bithynia	clessini	Brusina, 1884	Brusina, S. 1884. Die Fauna der Congerienschichten von Agram in Kroatien. Beiträge zur Paläontologie und Geologie Österreich-Ungarns und des Orients, 3, 125-187.	165, pl. 30, fig. 14	v	http://www.landesmuseum.at/pdf_frei_remote/BPalOeU_003_0125-0187.pdf
Odontohydrobia clessini	Odontohydrobia	clessini	Pavlović, 1927	Pavlović, P.S. 1927. Donjopontiski mekušci iz okoline Beograda (s naročitim obzirom na fosilnu faunu okoline sela Vrčina). Sprska Akademija nauka, posebna izdanja, 66 (Prirodnjački i matematički spisi 17), 1-121.	90, pl. 13, figs 10-11	v
Orygoceras cnemopsis	Orygoceras	cnemopsis	Brusina, 1892	Brusina, S. 1892. Fauna fossile terziaria di Markusevec in Croazia. Con un elenco delle Dreissensidae della Dalmazia, Croazia e Slavonia. Glasnik hrvatskog naravoslovnog društva, 7, 113-210.	171	v	http://www.biodiversitylibrary.org/item/42638#page/131/mode/1up
Pseudamnicola coa	Pseudamnicola	coa	Willmann, 1981	Willmann, R. 1981. Evolution, Systematik und stratigraphische Bedeutung der neogenen Süßwassergastropoden von Rhodos und Kos/Ägäis. Palaeontographica Abt. A, 174, 10-235.	189	v
Valvata (Cincinna) cobalcescui	Valvata (Cincinna)	cobalcescui	Brusina, 1885	Brusina, S. 1885. Bemerkungen über rumänische Paludinenschichten mit Bezug auf Prof. Cobalcescus Werk 'Studii geologice si palaeontologice asupra unor Teramuri Tertiare din unile Parti ale Romaniei'. Verh. geol. R.-A., 6, 157-163.	162	v	http://opac.geologie.ac.at/wwwopacx/wwwopac.ashx?command=getcontent&server=images&value=VH1885_157_A.pdf
Valvata (Cincinna) cobalcescui ismailensis	Valvata (Cincinna)	cobalcescui ismailensis	(Gozhik in Gozhik & Datsenko, 2007)	Gozhik, P.F., Datsenko, L.N. 2007. Presnovodnyye Mollyuski pozdnego kaynozoya yuga Bostochnoy Yevropy. Chast' II. Natsional'naya Akademiya Nauk Ukrainy, Institut Geologicheskikh Nauk, Kiev.	80, pl. 72, figs 5-6	v
Valvata (Cincinna) cobalcescui porrecta	Valvata (Cincinna)	cobalcescui porrecta	(Gozhik in Gozhik & Datsenko, 2007)	Gozhik, P.F., Datsenko, L.N. 2007. Presnovodnyye Mollyuski pozdnego kaynozoya yuga Bostochnoy Yevropy. Chast' II. Natsional'naya Akademiya Nauk Ukrainy, Institut Geologicheskikh Nauk, Kiev.	80, pl. 72, figs 1-2	v
Micromelania coelata	Micromelania	coelata	Brusina, 1874	Brusina, S. 1874. Fossile Binnen-Mollusken aus Dalmatien, Kroatien und Slavonien nebst einem Anhange. Actienbuchdruckerei, Agram.	135	v	https://archive.org/details/fossilebinnenmo00brusgoog
Melanopsis cognata	Melanopsis	cognata	Brusina, 1878	Brusina, S. 1878. Molluscorum fossilium species novae et emendatae in tellure tertiaria Dalmatiae, Croatiae et Slavoniae inventae. Journal de Conchyliologie, 26, 347-356.	349	v	http://biodiversitylibrary.org/item/54320#page/363/mode/1up
Theodoxus (Ninniopsis) colchicus	Theodoxus (Ninniopsis)	colchicus	(Andrusov, 1912)	Andrusov, N. 1912. Ueber einige Neritiniden aus neogenen Ablagerungen des pontocaspischen Gebietes. Zapiski Imperatorskago S.-Petersburgskago Mineralogicheskago Obshchestva, seriya 2, 49, 1-17.	15, pl. 1, figs 12-21	n
Caspia compacta	Caspia	compacta	Jekelius, 1944	Jekelius, E. 1944. Sarmat und Pont von Soceni (Banat). Memoriile Institutului geologic al Romaniei, 5, 1-167.	124, pl. 45, figs 30-34	v
Caspia (Clathrocaspia) complementia	Caspia (Clathrocaspia)	complementia	Anistratenko & Gozhik, 1995	Anistratenko, V.V., Gozhik, P.F. 1995. Mollyuski semeystv Neritidae, Viviparidae, Lithoglyphidae i Pyrgulidae (Gastropoda, Pectinibranchia) iz kimmeriyskikh otlozheniy Abkhazii. Vestnik Zoologii, 1, 3-13.	11, textfig. 4	v
Metohia compressa	Metohia	compressa	(Pavlović, 1931)	Pavlović, P.S. 1931. O fosilnoj fauni mekušaca iz Skopske Kotline. Glasnik Skopskog naučnog društva, Odeljenje prirodnih Nauka, 9 (3), 1-28.	21, pl. 11, figs 11-13	v
Melanopsis (Melanosteira) conemenosiana	Melanopsis (Melanosteira)	conemenosiana	Oppenheim, 1891	Oppenheim, P. 1891. Beiträge zur Kenntniss des Neogen in Griechenland. Zeitschrift der Deutschen Geologischen Gesellschaft, 43, 421-487.	469, pl. 27, figs 7-8	v	http://www.biodiversitylibrary.org/item/141359#page/429/mode/1up
Melanopsis (Melanosteira) conemenosiana turritella	Melanopsis (Melanosteira)	conemenosiana turritella	Pallary, 1920	Pallary, P. 1920. Deuxième note sur la nomenclature des Melanopsis fossiles. Bulletin de la Société d'Histoire Naturelle de l'Afrique du Nord, 11 (7), 104-119.	112	v	http://bibdigital.rjb.csic.es/spa/Libro.php?Libro=1844
Melanopsis confusa	Melanopsis	confusa	Strausz, 1941	Strausz, L. 1941. Melanopsisok változékonysága. Földtani Közlöny, 71 (4-6), 135-146, 163-170.	143	v
Anisus confusus	Anisus	confusus	Soós, 1934	Soós, L. 1934. Az Öcsi felső-pontusi Mollusca-fauna. Állattani Közlemények, 31 (3-4), 183-210.	194	v
Saccoia congermana	Saccoia	congermana	(Fontannes, 1881)	Fontannes, F. 1881. Diagnoses d'espèces nouvelles des terrains tertiaires du Bassin du Rhone et du Roussilon. Annales de la Société d'Agriculture. Histoire naturelle et arts utiles de Lyon, cinquième série, 3, 177-187.	182	v	http://gallica.bnf.fr/ark:/12148/bpt6k6154617d/f184.image
Pseudofagotia conica	Pseudofagotia	conica	Anistratenko, 1993	Anistratenko, V.V. 1993. Mollyuski semeystv Melanopsidae i Bithyniidae (Gastropoda, Pectinibranchia) iz kimmeriyskikh otlozheniy Abkhazii. Byulleten' Moskovskogo Obshchestva Ispytateley Prirody, Otdel biologicheskiy, 98 (5), 68-79.	74, textfig. 2	v
Clivunella conica	Clivunella	conica	Gorjanović-Kramberger, 1923	Gorjanović-Kramberger, C. 1923. Die Valenciennesiden und einige anderen Limnaeiden der pontischen Stufe des unteren Pliocaens in ihrer stratigraphischen und genetischen Bedeutung. Glasnik hrvatskoga prirodoslovnoga društva, 35, 87-114.	113, fig. 7	v
Melanoides conica	Melanoides	conica	Macaleț, 2002	Macaleț, R. 2002. Nouvelles espèces du genres Zagrabica and Melanoides dans le Dacien du Bassin Dacique. Acta Palaeontologica Romaniae, 3, 257-265.	260, pl. 3, figs 1-4	v
Pyrgula conica	Pyrgula	conica	Taner, 1974	Taner, G. 1974. Denizli bölgesi Neojeninin paleontolojik ve stratigrafik etüdü. Bulletin of Mineral Research and Exploration Institute of Turkey (MTA), 82, 89-126.	111, pl. 7, figs 17-19a	v
Viviparus conicus	Viviparus	conicus	Pavlović, 1903	Pavlović, P.S. 1903. Građa za poznavanje tercijara u Staroj Srbiji. Annales Géologiques de la Péninsule Balkanique, 6 (1), 155-189.	183, pl. 6, figs 8-11	v
Pseudofagotia coniformis	Pseudofagotia	coniformis	Anistratenko, 1993	Anistratenko, V.V. 1993. Mollyuski semeystv Melanopsidae i Bithyniidae (Gastropoda, Pectinibranchia) iz kimmeriyskikh otlozheniy Abkhazii. Byulleten' Moskovskogo Obshchestva Ispytateley Prirody, Otdel biologicheskiy, 98 (5), 68-79.	74, textfig. 2	v
Valvata (Cincinna) connectens	Valvata (Cincinna)	connectens	Brusina, 1892	Brusina, S. 1892. Fauna fossile terziaria di Markusevec in Croazia. Con un elenco delle Dreissensidae della Dalmazia, Croazia e Slavonia. Glasnik hrvatskog naravoslovnog društva, 7, 113-210.	166	v	http://www.biodiversitylibrary.org/item/42638#page/131/mode/1up
Gyraulus (Gyraulus) connivens	Gyraulus (Gyraulus)	connivens	(Eichwald, 1830)	Eichwald, E. 1830. Naturhistorische Skizze von Lithauen, Volhynien und Podolien in geognostisch-mineralogischer, botanischer und zoologischer Hinsicht. Joseph Zawadzki, Wilna.	217	v
Ctyrokia conoidea	Ctyrokia	conoidea	(Krauss, 1852)	Krauss, F. 1852. Die Mollusken der Tertiärformation von Kirchberg an der Iller. Jahreshefte des Vereins für vaterländische Naturkunde in Württemberg, 8, 136-157.	141, pl. 3, fig. 1	v	http://www.biodiversitylibrary.org/item/33511#page/148/mode/1up
?Peringia conoidea	?Peringia	conoidea	(von Koenen, 1883)	Koenen, A.v. 1883. Die Gastropoda holostomata und tectibranchiata, Cephalopoda und Pteropoda des Norddeutschen Miocän. Neues Jahrbuch für Mineralogie, Geologie und Paläontologie. Beilage, 2, 223-363.	319, pl. 7, fig. 5	v
Melanopsis conoidea	Melanopsis	conoidea	Pană, 2003	Pană, I. 2003. Les nannogastropodes. 296-349. In: Papaianopol, I., Marinescu, F., Krstić, N., Macaleț, R. (eds) Chronostratigraphie und Neostratotypen. Neogen der Zentrale Paratethys, Bd. X, Pl2. Romanien. Editura Academiei Române, Bucuresti.	319, pl. 9, figs 6-13	v
Viviparus (Balcanipaludina) conoideus	Viviparus (Balcanipaludina)	conoideus	(Mangikian, 1931)	Mangikian, T.A. 1931. Kratkiy obzor iskopayemykh palyudin yuga SSSR i Bessarabii. Trudy Glavnogo geologo-razvedochnogo upravleniya VSNKH SSSR, 120, 1-54.	9, pl. 1, fig. 20	n
Viviparus (Balcanipaludina) conoideus skadovkaensis	Viviparus (Balcanipaludina)	conoideus skadovkaensis	Datsenko in Gozhik & Datsenko, 2007	Gozhik, P.F., Datsenko, L.N. 2007. Presnovodnyye Mollyuski pozdnego kaynozoya yuga Bostochnoy Yevropy. Chast' II. Natsional'naya Akademiya Nauk Ukrainy, Institut Geologicheskikh Nauk, Kiev.	58, pl. 50, fig. 8, pl. 57, figs 7-8	v
Gyraulus (Gyraulus) constans	Gyraulus (Gyraulus)	constans	(Brusina, 1884)	Brusina, S. 1884. Die Fauna der Congerienschichten von Agram in Kroatien. Beiträge zur Paläontologie und Geologie Österreich-Ungarns und des Orients, 3, 125-187.	169, pl. 30, fig. 27	v	http://www.landesmuseum.at/pdf_frei_remote/BPalOeU_003_0125-0187.pdf
Theodoxus (Theodoxus) constantiae	Theodoxus (Theodoxus)	constantiae	Stefanescu, 1896	Stefanescu, S. 1896. Études sur les Terrains tertiaires de Roumanie. Contribution a l'étude des faunes sarmatique, pontique et levantine. Mémoirs de la Société Géologique de France, Mémoir 15. Paléontologique, 6 (2-3), 1-147.	116, pl. 10, figs 79-81	v	http://jubilotheque.upmc.fr/ead.html?id=GM_000915_001
Melanopsis constricta	Melanopsis	constricta	Brusina, 1878	Brusina, S. 1878. Molluscorum fossilium species novae et emendatae in tellure tertiaria Dalmatiae, Croatiae et Slavoniae inventae. Journal de Conchyliologie, 26, 347-356.	348	v	http://biodiversitylibrary.org/item/54320#page/363/mode/1up
Melanopsis constricta nowskaensis	Melanopsis	constricta nowskaensis	Wenz, 1928	Wenz, W. 1928. Zur Nomenklatur tertiärer Land- und Süßwassergastropoden. VIII. Senckenbergiana, 10, 119-120.	120	v
Bythinella contemta	Bythinella	contemta	Brusina, 1897	Brusina, S. 1897. Gragja za neogensku malakološku faunu Dalmacije, Hrvatske i Slavonije uz neke vrste iz Bosne i Hercegovine i Srbije. Djela Jugoslavenske akademije znanosti i umjetnosti, 18, 1-43.	13, pl. 10, figs 5-6	v
Viviparus contiguus	Viviparus	contiguus	(Stefanescu, 1896)	Stefanescu, S. 1896. Études sur les Terrains tertiaires de Roumanie. Contribution a l'étude des faunes sarmatique, pontique et levantine. Mémoirs de la Société Géologique de France, Mémoir 15. Paléontologique, 6 (2-3), 1-147.	96, pl. 9, figs 12-15	v	http://jubilotheque.upmc.fr/ead.html?id=GM_000915_001
Papyrotheca contraria	Papyrotheca	contraria	Brusina, 1893	Brusina, S. 1893. Papyrotheca, a new genus of Gastropoda from the Pontic steppes of Servia. The Conchologist, 2 (7), 158-163.	163, pl. 2, fig. 5	v	http://www.biodiversitylibrary.org/item/54520#page/172/mode/1up
Pseudamnicola convexa	Pseudamnicola	convexa	Sandberger, 1875	Sandberger, C.L.F. 1870-1875. Die Land- und Süßwasser-Conchylien der Vorwelt. C. W. Kreidel, Wiesbaden.	575	v	http://reader.digitale-sammlungen.de/de/fs1/object/display/bsb10482123_00005.html
Pseudamnicola convexa suevica	Pseudamnicola	convexa suevica	(Gottschick, 1928)	Gottschick, F. 1928. Zwei neue Schneckenarten aus dem schwäbischen Obermiozän. Archiv für Molluskenkunde, 60, 146-150.	148, pl. 2, fig. 7	v
Nematurella convexula	Nematurella	convexula	Schlickum & Strauch, 1967	Schlickum, W.R., Strauch, F. 1967. Nematurella convexula n. sp., eine statistisch-analytisch begründete Art aus den Kirchberger Schichten des Jungholzes bei Leipheim/Donau. Archiv für Molluskenkunde, 96, 169-174.	173	v
Bulinus corici	Bulinus	corici	Harzhauser & Neubauer in Harzhauser et al., 2012	Harzhauser, M., Neubauer, T.A., Mandic, O., Zuschin, M., Ćorić, S. 2012. A Middle Miocene endemic freshwater mollusc assemblage from an intramontane Alpine lake (Aflenz Basin, Eastern Alps, Austria). Paläontologische Zeitschrift, 86 (1), 23-41.	33, figs 2e-h	v
Melanopsis corici	Melanopsis	corici	Neubauer, Mandic, Harzhauser & Hrvatović, 2013	Neubauer, T.A., Mandic, O., Harzhauser, M., Hrvatović, H. 2013. A new Miocene lacustrine mollusc fauna of the Dinaride Lake System and its palaeobiogeographic, palaeoecologic, and taxonomic implications. Palaeontology, 56 (1), 129-156.	134, figs 4E-H	v
Galba (Galba) cornea	Galba (Galba)	cornea	(Brongniart, 1810)	Brongniart, A. 1810. Sur des Terrains qui paroissent avoir été formés sous l'eau douce. Annales du Muséum national d'histoire naturelle, 15, 357-405.	373, pl. 22, fig. 12	v	http://www.biodiversitylibrary.org/item/23421#page/407/mode/1up
Planorbarius cornu	Planorbarius	cornu	(Brongniart, 1810)	Brongniart, A. 1810. Sur des Terrains qui paroissent avoir été formés sous l'eau douce. Annales du Muséum national d'histoire naturelle, 15, 357-405.	371	v	http://www.biodiversitylibrary.org/item/23421#page/407/mode/1up
Planorbarius cornucopia	Planorbarius	cornucopia	(Baily, 1858)	Baily, W.H. 1858. Descriptions of fossil Invertebrata from the Crimea. The Quarterly Journal of the Geological Society of London, 14 (1), 133-163.	148, pl. 10, fig. 4	v	http://www.biodiversitylibrary.org/item/111684#page/361/mode/1up
Melanopsis coronata	Melanopsis	coronata	Brusina, 1878	Brusina, S. 1878. Molluscorum fossilium species novae et emendatae in tellure tertiaria Dalmatiae, Croatiae et Slavoniae inventae. Journal de Conchyliologie, 26, 347-356.	348	v	http://biodiversitylibrary.org/item/54320#page/363/mode/1up
Goniochilus coronatus	Goniochilus	coronatus	Brusina, 1902	Brusina, S. 1902. Iconographia Molluscorum Fossilium in tellure tertiaria Hungariae, Croatiae, Slavoniae, Dalmatiae, Bosniae, Herzegovinae, Serbiae and Bulgariae inventorum. Officina Soc. Typographicae, Agram.	pl. 8, figs 36-38	v
Melanopsis correcta	Melanopsis	correcta	Stefanescu, 1896	Stefanescu, S. 1896. Études sur les Terrains tertiaires de Roumanie. Contribution a l'étude des faunes sarmatique, pontique et levantine. Mémoirs de la Société Géologique de France, Mémoir 15. Paléontologique, 6 (2-3), 1-147.	128, pl. 11, figs 4-6	v	http://jubilotheque.upmc.fr/ead.html?id=GM_000915_001
Lymnaea cosensis	Lymnaea	cosensis	Tournouër, 1875	Tournouër, R. 1875. Diagnose d'une Coquille fossile des terrains tertiaires supérieurs d'eau douce de l'île de Cos. Journal de Conchyliologie, 23, 167.	76	v	http://biodiversitylibrary.org/item/53453#page/177/mode/1up
Valvata (Aphanotylus) cossmanni	Valvata (Aphanotylus)	cossmanni	(Brusina, 1893)	Brusina, S. 1893. Note préliminaire sur le groupe des Aphanotylus, nouveau genre de Gastropode de l'horizon à Lyrcaea, et sur quelques autres espèces nouvelles de Hongrie. Journal de Conchyliologie, 41, 179-187.	186	v	http://biodiversitylibrary.org/item/53870#page/185/mode/1up
Tylopoma costata	Tylopoma	costata	Gozhik, 2002	Gozhik, P.F. 2002. Pontychni presnovodni mollusci pivdnya Ukrainy i Moldovy. Privately published, Kiev.	52, pl. 4, fig. 14	n
Gyraulus costatus	Gyraulus	costatus	(Klein, 1846)	Klein, A. 1846. Conchylien der Süsswasserkalkformation Württembergs. Jahreshefte des Vereins für vaterländische Naturkunde in Württemberg, 2 (1), 60-116.	78, pl. 1, fig. 24	v	http://reader.digitale-sammlungen.de/de/fs1/object/display/bsb10075897_00064.html
Valvata (Cincinna) costatus	Valvata (Cincinna)	costatus	Taner, 1974	Taner, G. 1974. Denizli bölgesi Neojeninin paleontolojik ve stratigrafik etüdü. Bulletin of Mineral Research and Exploration Institute of Turkey (MTA), 82, 89-126.	96, pl. 3, figs 4-6a	v
Pseudofagotia costifera	Pseudofagotia	costifera	Anistratenko, 1993	Anistratenko, V.V. 1993. Mollyuski semeystv Melanopsidae i Bithyniidae (Gastropoda, Pectinibranchia) iz kimmeriyskikh otlozheniy Abkhazii. Byulleten' Moskovskogo Obshchestva Ispytateley Prirody, Otdel biologicheskiy, 98 (5), 68-79.	74, textfig. 2	v
Zagrabica costulata	Zagrabica	costulata	Taner, 1974	Taner, G. 1974. Denizli bölgesi Neojeninin paleontolojik ve stratigrafik etüdü. Bulletin of Mineral Research and Exploration Institute of Turkey (MTA), 82, 89-126.	118, pl. 10, figs 5-8a	v
Goniochilus costulatus	Goniochilus	costulatus	(Fuchs, 1870)	Fuchs, T. 1870. III. Beiträge zur Kenntniss fossiler Binnenfaunen. III. Die Fauna der Congerienschichten von Radmanest im Banate. Jahrbuch der k. k. geologischen Reichsanstalt, 20 (3), 343-364.	349, pl. 14, figs 35-38	v	http://opac.geologie.ac.at/wwwopacx/wwwopac.ashx?command=getcontent&server=images&value=JB0203_343_A.pdf
Melanopsis cotrocenensis	Melanopsis	cotrocenensis	Cobălcescu, 1883	Cobălcescu, G. 1883. Studii geologice şi paleontologice asupra unor tărâmuri terţiare din unele părţi ale României. Memoriile Geologice ale Scólei Militare din Iaşi, 1, 1-161.	123, pl. 9, fig. 8	v
Melanopsis covurluensis	Melanopsis	covurluensis	Cobălcescu, 1883	Cobălcescu, G. 1883. Studii geologice şi paleontologice asupra unor tărâmuri terţiare din unele părţi ale României. Memoriile Geologice ale Scólei Militare din Iaşi, 1, 1-161.	123, pl. 9, fig. 7	v
Viviparus craiovensis	Viviparus	craiovensis	(Tournouër, 1880)	Tournouër, R. 1880. Conchyliorum fluviatilium fossilium, in stratis tertiariis superioribus Rumaniæ collectorum, novæ species. Journal de Conchyliologie, 28, 96-100.	96	v	http://biodiversitylibrary.org/item/54068#page/102/mode/1up
Prososthenia crassa	Prososthenia	crassa	Burgerstein, 1877	Burgerstein, L. 1877. Beitrag zur Kenntniss des Jungtertiären Süsswasser-Depôts bei Ueskueb. Jahrbuch der k. k. geologischen Reichsanstalt, 27, 243-250.	245, pl. 3, figs 3-4	v	http://www.landesmuseum.at/pdf_frei_remote/JbGeolReichsanst_027_0243-0250.pdf
Planorbarius crassus	Planorbarius	crassus	(Serres, 1844)	Serres, M. de 1844. Notice sur les terrains d'eau douce du Bassin émergé de Castelnaudary (Aude). Annales des Sciences Naturelles - Zoologie. Troiséme Série, 2, 168-190.	178, pl. 12, fig. 5	v	http://www.biodiversitylibrary.org/item/19450#page/172/mode/1up
Ferrissia crenellata	Ferrissia	crenellata	Harzhauser & Neubauer in Harzhauser et al., 2012	Harzhauser, M., Neubauer, T.A., Mandic, O., Zuschin, M., Ćorić, S. 2012. A Middle Miocene endemic freshwater mollusc assemblage from an intramontane Alpine lake (Aflenz Basin, Eastern Alps, Austria). Paläontologische Zeitschrift, 86 (1), 23-41.	34, fig. 5d	v
Theodoxus crenulatus	Theodoxus	crenulatus	(Klein, 1853)	Klein, A. 1853. Conchylien der Süsswasserkalkformation Württembergs. Jahreshefte des Vereins für vaterländische Naturkunde in Württemberg, 9, 203-223.	221, pl. 5, fig. 18	v	http://www.biodiversitylibrary.org/item/33508#page/219/mode/1up
Theodoxus crenulatus catalaunicus	Theodoxus	crenulatus catalaunicus	(Almera & Bofill y Poch, 1895)	Almera, J., Bofill y Poch, A. 1895. Fauna salobre tortonense de Villanueva y Geltrú (Barcelona). Memorias de la Real Academia de Ciencias y Artes de Barcelona, 3, 1-16.	11, pl. 2, figs 2-4	v	https://archive.org/stream/memoriasdelarea00barcgoog#page/n15/mode/2up
Theodoxus crenulatus tabensis	Theodoxus	crenulatus tabensis	Bartha, 1956	Bartha, F. 1956. A tabi pannóniai korú fauna. A Magyar Állami Földtani Intézet Èvkönyve, 45 (3), 481-595.	497, pl. 1, figs 1-3, 13-15, pl. 2, figs 1, 3	v
Theodoxus crenulatus varpalotensis	Theodoxus	crenulatus varpalotensis	Bartha, 1956	Bartha, F. 1956. A tabi pannóniai korú fauna. A Magyar Állami Földtani Intézet Èvkönyve, 45 (3), 481-595.	501, 522, pl. 1, figs 9–12	v
Gyraulus crescens	Gyraulus	crescens	(Hilgendorf, 1867)	Hilgendorf, F. 1867. Über Planorbis multiformis im Steinheimer Süßwasserkalk. Monatsberichte der Königlich-Preussischen Akademie der Wissenschaften zu Berlin, 1866, 474-504.	487, fig. 6	v	http://www.biodiversitylibrary.org/item/120607#page/516/mode/1up
Theodoxus (Calvertia) crescens	Theodoxus (Calvertia)	crescens	(Fuchs, 1870)	Fuchs, T. 1870. III. Beiträge zur Kenntniss fossiler Binnenfaunen. III. Die Fauna der Congerienschichten von Radmanest im Banate. Jahrbuch der k. k. geologischen Reichsanstalt, 20 (3), 343-364.	352, pl. 14, figs 71-72	v	http://opac.geologie.ac.at/wwwopacx/wwwopac.ashx?command=getcontent&server=images&value=JB0203_343_A.pdf
Viviparus cretzestiensis	Viviparus	cretzestiensis	(Pavlov, 1925)	Pavlov, A.P. 1925. Dépôts néogènes et quaternaires de l'Europe méridionale et orientale. Stratigraphie comparée des couches d'eau douce. Mém. Sect. Géol. Soc. Amis Sciences Nat., Anthropol., Ethnogr., 5, 1-215.	134, 205, pl. 1, fig. 21, pl. 4, fig. 78	v
Micromelania cricovensis	Micromelania	cricovensis	Papaianopol & Macaleț, 2004	Papaianopol, I., Macaleț, R. 2004. Nouvelles espèces des genres Viviparus, Bulimus, Micromelania et Pyrgula (Gastropoda, Mesogastropoda) dans les dépôts pontiens de Munténie. Analele ştiinţifice ale Univ. 'Al.I. Cuza' din Iasi, Geol., 49-50, 225-235.	229, pl. 2, fig. 3	v
Pyrgula crispata	Pyrgula	crispata	Brusina, 1881	Brusina, S. 1881. Le Pyrgulinae dell'Europa orientale. Bullettino della Società Malacologica Italiana, 7 (13-19), 229-292.	260	v	http://www.biodiversitylibrary.org/item/121435#page/233/mode/1up
Gyraulus (Armiger) cristaeformis	Gyraulus (Armiger)	cristaeformis	(Gozhik & Prysjazhnjuk, 1978)	Gozhik, P.F., Prysjazhnjuk, V.A. 1978. Presnovodnye i nazemnye molliuski miotsena Pravoberezhnoi Ukrainy. Kiev, Ed. AN UkdrSSR (Naukova Dumka).	[page?], pl. 9, figs 7-9	p
Melanopsis croatica	Melanopsis	croatica	Brusina, 1884	Brusina, S. 1884. Die Fauna der Congerienschichten von Agram in Kroatien. Beiträge zur Paläontologie und Geologie Österreich-Ungarns und des Orients, 3, 125-187.	168	v	http://www.landesmuseum.at/pdf_frei_remote/BPalOeU_003_0125-0187.pdf
Radix croatica	Radix	croatica	(Gorjanović-Kramberger, 1890)	Gorjanović-Kramberger, C. 1890. Die praepontischen Bildungen des Agramer Gebirges. Glasnik hrvatskoga naravoslovnoga društva, 5, 151-163.	154, pl. 6, figs 1-3	v	http://www.biodiversitylibrary.org/item/41676#page/203/mode/1up
Bithynia croatica	Bithynia	croatica	Pilar, 1874	Pilar, G. 1874. Njekoje važnije okamine iz Pokupskoga trećegorja. Rad Jugoslavenske akademije znanosti i umjetnosti, 26, 215-216.	216, pl. 2, figs 12-13	v
Melanopsis croatica decostata	Melanopsis	croatica decostata	Penecke, 1886	Penecke, K.A. 1886. Beiträge zur Kenntniss der Fauna der slavonischen Paludinenschichten. Beiträge zur Paläontologie Österreich-Ungarns und des Orients, 4, 15-44.	22, pl. 10, fig. 7	v	http://www.biologiezentrum.at/pdf_frei_remote/BPalOeU_004_0015-0044.pdf
Acroloxus croaticus	Acroloxus	croaticus	(Brusina, 1902)	Brusina, S. 1902. Iconographia Molluscorum Fossilium in tellure tertiaria Hungariae, Croatiae, Slavoniae, Dalmatiae, Bosniae, Herzegovinae, Serbiae and Bulgariae inventorum. Officina Soc. Typographicae, Agram.	pl. 1, figs 26-27	v
Goniochilus croaticus	Goniochilus	croaticus	(Brusina, 1892)	Brusina, S. 1892. Fauna fossile terziaria di Markusevec in Croazia. Con un elenco delle Dreissensidae della Dalmazia, Croazia e Slavonia. Glasnik hrvatskog naravoslovnog društva, 7, 113-210.	163	v	http://www.biodiversitylibrary.org/item/42638#page/131/mode/1up
Fossarulus crossei	Fossarulus	crossei	Brusina, 1878	Brusina, S. 1878. Molluscorum fossilium species novae et emendatae in tellure tertiaria Dalmatiae, Croatiae et Slavoniae inventae. Journal de Conchyliologie, 26, 347-356.	351	v	http://biodiversitylibrary.org/item/54320#page/363/mode/1up
Valvata (Cincinna) crusitensis	Valvata (Cincinna)	crusitensis	Fontannes, 1886	Fontannes, F. 1886. Sur la faune des étages Sarmatique et Levantin en Roumanie. Bulletin de la Société Géologique de France, 3e série, 15, 49-61.	52	v
Odontohydrobia cryptodonta	Odontohydrobia	cryptodonta	Jekelius, 1944	Jekelius, E. 1944. Sarmat und Pont von Soceni (Banat). Memoriile Institutului geologic al Romaniei, 5, 1-167.	126, pl. 46, figs 28-33	v
Gyraulus cryptornatus	Gyraulus	cryptornatus	(Sauerzopf, 1953)	Sauerzopf, F. 1953. Die Planorbidae aus dem Pannon des Alpenostrandes. Burgenländische Heimatblätter, 15 (2), 49-66.	56, pl. 7, fig. 4	v
Hydrobia cubillensis	Hydrobia	cubillensis	(Almera & Bofill y Poch, 1895)	Almera, J., Bofill y Poch, A. 1895. Fauna salobre tortonense de Villanueva y Geltrú (Barcelona). Memorias de la Real Academia de Ciencias y Artes de Barcelona, 3, 1-16.	10, pl. 2, figs 13-16	v	https://archive.org/stream/memoriasdelarea00barcgoog#page/n15/mode/2up
Prososthenia cubrilovici	Prososthenia	cubrilovici	Pavlović, 1935	Pavlović, P.S. 1935. Sur la faune fossile de Mollusques des environs de Peć (Serbie du Sud). Bulletin de l'Académie serbe des sciences mathématiques et naturelles, B. Sciences naturelles, 2, 43-50.	47, pl. 1, fig. 15	v
Viviparus cucestiensis	Viviparus	cucestiensis	Lubenescu & Zazuleac, 1985	Lubenescu, V., Zazuleac, D. 1985. Les Viviparidés du Néogène supérieur du Bassin Dacique. Mémoires - L'Institut de Géologie et de Géophysique, 32, 77-136.	105, pl. 28, figs 2, 5, 7-10	v
Radix cucuronensis	Radix	cucuronensis	(Fontannes, 1878)	Fontannes, F. 1878. Les terrains néogènes du plateau de Cucuron (Vaucluse) (Cadenet; Cabrières-d'Aigues). Bulletin de la Société Géologique de France, 3e série, 6, 469-529.	529, pl. 6, fig. 9	v
Theodoxus (Theodoxus) culceri	Theodoxus (Theodoxus)	culceri	(Porumbaru, 1881)	Porumbaru, R.C. 1881. Étude géologique des environs de Craiova, parcours Bucovatzu-Cretzesci. Première partie. Gauthier-Villars, Imprimeur-Libraire, Paris.	37, pl. 9, fig. 8	v
Theodoxus cunici	Theodoxus	cunici	(Brusina, 1892)	Brusina, S. 1892. Fauna fossile terziaria di Markusevec in Croazia. Con un elenco delle Dreissensidae della Dalmazia, Croazia e Slavonia. Glasnik hrvatskog naravoslovnog društva, 7, 113-210.	177	v	http://www.biodiversitylibrary.org/item/42638#page/131/mode/1up
Pseudamnicola curta	Pseudamnicola	curta	Reuss, 1867	Reuss, A.E. 1867. Die fossile Fauna der Steinsalzablagerung von Wieliczka in Galizien. Sitzungsberichte der mathematisch-naturwissenschaftlichen Classe der Kaiserlichen Akademie der Wissenschaften, 55 (1), 17-182.	153, pl. 8, fig. 1	v	http://biodiversitylibrary.org/item/121558#page/31/mode/1up
Viviparus curtisalariensis	Viviparus	curtisalariensis	(Rollier, 1910)	Rollier, L. 1910. Nouvelles observations sur le sidérolithique et la molasse oligocène du Jura central et septentrionale. Matériaux pour la Carte Géologique de la Suisse. Nouvelle série, 25, 1-148.	137, pl. 4, figs 1-12, 38-39	n
Melanoides curvicosta	Melanoides	curvicosta	(Deshayes in Geoffroy Saint-Hilaire et al., 1832)	Geoffroy Saint-Hilaire, I., Geoffroy Saint-Hilaire, É., Deshayes, G.P., Bibron, G., Bory de Saint-Vincent, J.-B. 1832-1836. Expédition scientifique de Morée, 3, 1, 1. Animaux vertébrés, Mollusques et Polypiers. F. G. Levrault, Paris.	149, pl. 25, figs 7-9	v	http://reader.digitale-sammlungen.de/de/fs3/object/display/bsb10360027_00005.html
Bythinella cvijici	Bythinella	cvijici	Pavlović, 1935	Pavlović, P.S. 1935. Sur la faune fossile de Mollusques des environs de Peć (Serbie du Sud). Bulletin de l'Académie serbe des sciences mathématiques et naturelles, B. Sciences naturelles, 2, 43-50.	48, pl. 1, fig. 6	v
Melanopsis cvijici	Melanopsis	cvijici	Brusina, 1902	Brusina, S. 1902. Iconographia Molluscorum Fossilium in tellure tertiaria Hungariae, Croatiae, Slavoniae, Dalmatiae, Bosniae, Herzegovinae, Serbiae and Bulgariae inventorum. Officina Soc. Typographicae, Agram.	pl. 29, figs 19-22	v
Viviparus (Viviparus) cvijici	Viviparus (Viviparus)	cvijici	Pavlović, 1932	Pavlović, P.S. 1932. Novi prilošci za poznavanje fosilne faune iz Kosovske i Metohiskopodrimske Kotline. Bulletin du Service Géologique du Royaume de Yougoslavie, 1 (2), 231-253.	244, pl. 2, fig. 8	v
Bithynia cyclostoma	Bithynia	cyclostoma	(Rousseau, 1842)	Rousseau, L. 1842. Description des principaux fossiles de la Crimée. 781-823. In: Demidov, A. Voyage dans la Russie méridionale et la Crimée, par la Hongrie, la Valachie et la Moldavie. Tome 2. Ernest Bourdin et Ce., Paris.	794, pl. 3, fig. 6	v	http://reader.digitale-sammlungen.de/de/fs1/object/display/bsb10466640_00819.html
Valvata (Valvata) cyclostoma	Valvata (Valvata)	cyclostoma	(Brusina, 1902)	Brusina, S. 1902. Iconographia Molluscorum Fossilium in tellure tertiaria Hungariae, Croatiae, Slavoniae, Dalmatiae, Bosniae, Herzegovinae, Serbiae and Bulgariae inventorum. Officina Soc. Typographicae, Agram.	pl. 3, figs 10-12	v
Pseudamnicola cyclostomoides	Pseudamnicola	cyclostomoides	(Sinzov, 1880)	Sinzov, I. 1880. Opisaniye novykh i maloissledovannykh form rakovin iz tretichnykh obrazovaniy Novorossii. Zapiski novorossiiskoe obshchestvo estestvoispytatelei, 8, 1-16.	13, pl. 8, figs 50-52	v
Zagrabica cyclostomopsis	Zagrabica	cyclostomopsis	Brusina, 1884	Brusina, S. 1884. Die Fauna der Congerienschichten von Agram in Kroatien. Beiträge zur Paläontologie und Geologie Österreich-Ungarns und des Orients, 3, 125-187.	175, pl. 30, fig. 23	v	http://www.landesmuseum.at/pdf_frei_remote/BPalOeU_003_0125-0187.pdf
Valvata (Valvata) cyclostrema	Valvata (Valvata)	cyclostrema	Brusina, 1892	Brusina, S. 1892. Fauna fossile terziaria di Markusevec in Croazia. Con un elenco delle Dreissensidae della Dalmazia, Croazia e Slavonia. Glasnik hrvatskog naravoslovnog društva, 7, 113-210.	167	v	http://www.biodiversitylibrary.org/item/42638#page/131/mode/1up
Bythinella cyclothyra	Bythinella	cyclothyra	(Boettger, 1869)	Boettger, O. 1869. Beitrag zur palaeontologischen und geologischen Kenntnis der Tertiärformation in Hessen. Inagural-Dissertation der Philosophischen Fakultät zu Würzburg. Kohler & Teller, Offenbach am Main.	22, pl. 1, fig. 6	v
Micromelania cylindrica	Micromelania	cylindrica	Lörenthey, 1902	Lörenthey, E. 1902. Die Pannonische Fauna von Budapest. Palaeontographica, 48, 1-294.	237, 275, pl. 14, fig. 6	v	http://www.biodiversitylibrary.org/item/103637#page/7/mode/1up
Nystia cylindrica	Nystia	cylindrica	Cossmann & Peyrot, 1918	Cossmann, M., Peyrot, M.A. 1917-1918. Conchologie néogénique de l'Aquitaine. Actes de la Société linnéenne de Bordeaux, 70 (3), 5-491.	422, pl. 16, figs 45-46	v	http://www.biodiversitylibrary.org/item/103369#page/11/mode/1up
Melanopsis cylindrica	Melanopsis	cylindrica	(Stoliczka, 1862)	Stoliczka, F. 1862. Beitrag zur Kenntnis der Molluskenfauna der Cerithien- und Inzersdorfer Schichten des ungarischen Tertiärbeckens. Verhandlungen der k.k. geologischen Reichsanstalt, 12, 529-538.	537, pl. 17, fig. 9	v
Melanopsis (Duabiana) cylindrospica	Melanopsis (Duabiana)	cylindrospica	Anistratenko, 1993	Anistratenko, V.V. 1993. Mollyuski semeystv Melanopsidae i Bithyniidae (Gastropoda, Pectinibranchia) iz kimmeriyskikh otlozheniy Abkhazii. Byulleten' Moskovskogo Obshchestva Ispytateley Prirody, Otdel biologicheskiy, 98 (5), 68-79.	71, textfig. 1	v
Theodoxus (Theodoxus) cyrtocelis	Theodoxus (Theodoxus)	cyrtocelis	(Krauss, 1852)	Krauss, F. 1852. Die Mollusken der Tertiärformation von Kirchberg an der Iller. Jahreshefte des Vereins für vaterländische Naturkunde in Württemberg, 8, 136-157.	145	v	http://www.biodiversitylibrary.org/item/33511#page/148/mode/1up
Theodoxus (Theodoxus) cyrtocelis austriacus	Theodoxus (Theodoxus)	cyrtocelis austriacus	(Rzehak, 1893)	Rzehak, A. 1893. Die Fauna der Oncophora Schichten Mährens. Verhandlungen des naturforschenden Vereins in Brünn, 31, 142-192.	178, pl. 2, fig. 12	v	http://www.biodiversitylibrary.org/item/150046#page/200/mode/1up
Theodoxus (Theodoxus) cyrtocelis obtusangulus	Theodoxus (Theodoxus)	cyrtocelis obtusangulus	(Krauss, 1852)	Krauss, F. 1852. Die Mollusken der Tertiärformation von Kirchberg an der Iller. Jahreshefte des Vereins für vaterländische Naturkunde in Württemberg, 8, 136-157.	145	v	http://www.biodiversitylibrary.org/item/33511#page/148/mode/1up
Theodoxus (Theodoxus) cyrtocelis sparsus	Theodoxus (Theodoxus)	cyrtocelis sparsus	(Krauss, 1852)	Krauss, F. 1852. Die Mollusken der Tertiärformation von Kirchberg an der Iller. Jahreshefte des Vereins für vaterländische Naturkunde in Württemberg, 8, 136-157.	145	v	http://www.biodiversitylibrary.org/item/33511#page/148/mode/1up
Viviparus cyrtomaphorus	Viviparus	cyrtomaphorus	Brusina, 1874	Brusina, S. 1874. Fossile Binnen-Mollusken aus Dalmatien, Kroatien und Slavonien nebst einem Anhange. Actienbuchdruckerei, Agram.	78, pl. 1, figs 13-14	v	https://archive.org/details/fossilebinnenmo00brusgoog
Viviparus dacianus	Viviparus	dacianus	Lubenescu & Zazuleac, 1985	Lubenescu, V., Zazuleac, D. 1985. Les Viviparidés du Néogène supérieur du Bassin Dacique. Mémoires - L'Institut de Géologie et de Géophysique, 32, 77-136.	99, pl. 27, figs 2-14	v
Odontohydrobia dacica	Odontohydrobia	dacica	Jekelius, 1932	Jekelius, E. 1932. Fauna Neogenă a României. Die Molluskenfauna der dazischen Stufe des Beckens von Braşov. Memoriile Institutului geologic al României, 2, 1-118.	71, pl. 8, figs 20-28	v
Pyrgula dacica	Pyrgula	dacica	Jekelius, 1932	Jekelius, E. 1932. Fauna Neogenă a României. Die Molluskenfauna der dazischen Stufe des Beckens von Braşov. Memoriile Institutului geologic al României, 2, 1-118.	85, pl. 15, figs 1-25	v
Caspia dacica	Caspia	dacica	Pană, 1989 [Pană in Andreescu et al., 1985]	Pană, I. 1989. Nannogastropodes daciens. Revue Roumaine de Géologie, Géophysique et Géographie, 33, 69-81.	80, pl. 4, figs 20-23	v
Turricaspia dacica	Turricaspia	dacica	Pană, 2005	Pană, I. 2005. Les nano-gastéropodes roumaniens entre fossiles et actualité. Acta Palaeontologica Romaniae, 5, 367-374.	371, pl. 2, fig. 1	v
Valenciennius dacicus	Valenciennius	dacicus	Pavnotescu, 1990	Pavnotescu, V. 1990. O specie nouă de Valenciennius din Dacianul de pe valea Ialomiței (Muntenia, Bazinul Dacic). D.S. Institutul de Geologic si Geofizica, 74 (3), 287-291.		n
Bythinella dalmatica	Bythinella	dalmatica	Brusina, 1897	Brusina, S. 1897. Gragja za neogensku malakološku faunu Dalmacije, Hrvatske i Slavonije uz neke vrste iz Bosne i Hercegovine i Srbije. Djela Jugoslavenske akademije znanosti i umjetnosti, 18, 1-43.	13, pl. 9, figs 11-12	v
Gyraulus (Gyraulus) dalmaticus	Gyraulus (Gyraulus)	dalmaticus	(Brusina, 1884)	Brusina, S. 1884. Die Neritodonta Dalmatiens und Slavoniens nebst allerlei malakologischen Bemerkungen. Jahrbücher der Deutschen Malakozoologischen Gesellschaft, 11, 17-120.	56	v	http://www.biodiversitylibrary.org/item/55039#page/31/mode/1up
Melanopsis dalmatina	Melanopsis	dalmatina	Brusina, 1884	Brusina, S. 1884. Die Neritodonta Dalmatiens und Slavoniens nebst allerlei malakologischen Bemerkungen. Jahrbücher der Deutschen Malakozoologischen Gesellschaft, 11, 17-120.	55	v	http://www.biodiversitylibrary.org/item/55039#page/31/mode/1up
Prososthenia dalmatina	Prososthenia	dalmatina	(Neumayr, 1869)	Neumayr, M. 1869. II. Beiträge zur Kenntniss fossiler Binnenfaunen. Jahrbuch der kaiserlichen und königlichen geologischen Reichsanstalt, 19, 355-382.	364, pl. 12, fig. 13	v	http://www.landesmuseum.at/pdf_frei_remote/JbGeolReichsanst_019_0355-0382.pdf
Pyrgula dalmatina	Pyrgula	dalmatina	Brusina, 1881	Brusina, S. 1881. Le Pyrgulinae dell'Europa orientale. Bullettino della Società Malacologica Italiana, 7 (13-19), 229-292.	258	v	http://www.biodiversitylibrary.org/item/121435#page/233/mode/1up
Emmericia damini	Emmericia	damini	Brusina, 1897	Brusina, S. 1897. Gragja za neogensku malakološku faunu Dalmacije, Hrvatske i Slavonije uz neke vrste iz Bosne i Hercegovine i Srbije. Djela Jugoslavenske akademije znanosti i umjetnosti, 18, 1-43.	20, pl. 7, figs 19-21	v
Turricaspia (Oxypyrgula) danubiensis	Turricaspia (Oxypyrgula)	danubiensis	Roshka, 1973	Roshka, V.Kh. 1973. Mollyuski meotica severo-zapadnogo prichernomor'ya. Shtiintsa, Kishinev.	154, pl. 21, figs 294-296	v
Viviparus darchiaci	Viviparus	darchiaci	Pavlović, 1903	Pavlović, P.S. 1903. Građa za poznavanje tercijara u Staroj Srbiji. Annales Géologiques de la Péninsule Balkanique, 6 (1), 155-189.	172, pl. 4, figs 11-13	v
Pyrgula dautzenbergi	Pyrgula	dautzenbergi	(Morgan, 1915)	Morgan, J. de 1915. Observations sur la stratigraphie et la paléontologie du Falunien de la Touraine. Bulletin de la Société Géologique de France, quatrième série, 15, 217-241.	235, textfig. 19	v	http://biodiversitylibrary.org/item/97473#page/247/mode/1up
Viviparus dautzenbergi	Viviparus	dautzenbergi	Brusina, 1902	Brusina, S. 1902. Iconographia Molluscorum Fossilium in tellure tertiaria Hungariae, Croatiae, Slavoniae, Dalmatiae, Bosniae, Herzegovinae, Serbiae and Bulgariae inventorum. Officina Soc. Typographicae, Agram.	pl. 12, figs 1-6	v
Gyraulus dealbatus	Gyraulus	dealbatus	(Braun in Walchner, 1851)	Braun, A. 1851. Darstellung der geognostischen Verhältnisse des Mainzer Beckens und seiner fossilen Fauna und Flora. 1121-1169. In: Walchner, F.A. (Ed.) Handbuch der Geognosie. Christian Theodor Gross, Karlsruhe.	1134	v
Valvata (Valvata) debilis	Valvata (Valvata)	debilis	Fuchs, 1870	Fuchs, T. 1870. VII. Beiträge zur Kenntniss fossiler Binnenfaunen. IV. und V. Die Fanna der Congerienschichten von Tihany am Plattensee und Kúp bei Pápa in Ungarn. Jahrbuch der k. k. geologischen Reichsanstalt, 20 (4), 531-548.	535, pl. 21, figs 4-6	v	http://opac.geologie.ac.at/wwwopacx/wwwopac.ashx?command=getcontent&server=images&value=JB0204_531_A.pdf
Melanopsis decollata	Melanopsis	decollata	Stoliczka, 1862	Stoliczka, F. 1862. Beitrag zur Kenntnis der Molluskenfauna der Cerithien- und Inzersdorfer Schichten des ungarischen Tertiärbeckens. Verhandlungen der k.k. geologischen Reichsanstalt, 12, 529-538.	536, pl. 17, fig. 8	v
Melanopsis decollata tessellata	Melanopsis	decollata tessellata	Brusina, 1902	Brusina, S. 1902. Iconographia Molluscorum Fossilium in tellure tertiaria Hungariae, Croatiae, Slavoniae, Dalmatiae, Bosniae, Herzegovinae, Serbiae and Bulgariae inventorum. Officina Soc. Typographicae, Agram.	pl. 6, figs 22-25	v
Pseudancylastrum decorata	Pseudancylastrum	decorata	Kókay, 2006	Kókay, J. 2006. Nonmarine mollusc fauna from the Lower and Middle Miocene, Bakony Mts., W Hungary. Geologica Hungarica, Series Palaeontologica, 56, 1-196.	60, pl. 21, figs 6-8	v
Gyraulus (Armiger) decorus	Gyraulus (Armiger)	decorus	(Roshka, 1973)	Roshka, V.Kh. 1973. Mollyuski meotica severo-zapadnogo prichernomor'ya. Shtiintsa, Kishinev.	213, pl. 38, figs 530-536	v
Acroloxus decussatus	Acroloxus	decussatus	(Reuss in Reuss & Meyer, 1849)	Reuss, A.E. 1849. Beschreibung der fossilen Ostracoden und Mollusken der tertiären Süsswasserschichten des nördlichen Böhmens (In: Reuss, A.E., Meyer, H.v.). Palaeontographica, 2, 16-42.	17, pl. 1, fig. 1	v	http://www.biodiversitylibrary.org/item/44418#page/30/mode/1up
Melanopsis defensa	Melanopsis	defensa	Fuchs, 1870	Fuchs, T. 1870. III. Beiträge zur Kenntniss fossiler Binnenfaunen. III. Die Fauna der Congerienschichten von Radmanest im Banate. Jahrbuch der k. k. geologischen Reichsanstalt, 20 (3), 343-364.	353, pl. 14, figs 77-79	v	http://opac.geologie.ac.at/wwwopacx/wwwopac.ashx?command=getcontent&server=images&value=JB0203_343_A.pdf
Melanopsis defensa trochiformis	Melanopsis	defensa trochiformis	Fuchs, 1870	Fuchs, T. 1870. III. Beiträge zur Kenntniss fossiler Binnenfaunen. III. Die Fauna der Congerienschichten von Radmanest im Banate. Jahrbuch der k. k. geologischen Reichsanstalt, 20 (3), 343-364.	354, pl. 14, figs 77-78	v	http://opac.geologie.ac.at/wwwopacx/wwwopac.ashx?command=getcontent&server=images&value=JB0203_343_A.pdf
Gyraulus (Gyraulus) deflexus	Gyraulus (Gyraulus)	deflexus	(Sandberger, 1859)	Sandberger, C.L.F. 1858-1863. Die Conchylien des Mainzer Tertiärbeckens. C. W. Kreidel, Wiesbaden.	86, pl. 6, fig. 11	v	http://www.biodiversitylibrary.org/item/49038#page/7/mode/1up
Nystia degrangei	Nystia	degrangei	Cossmann & Peyrot, 1918	Cossmann, M., Peyrot, M.A. 1917-1918. Conchologie néogénique de l'Aquitaine. Actes de la Société linnéenne de Bordeaux, 70 (3), 5-491.	422, pl. 16, figs 41-42	v	http://www.biodiversitylibrary.org/item/103369#page/11/mode/1up
Schuettemmericia degrangei	Schuettemmericia	degrangei	Kadolsky, 1993	Kadolsky, D. 1993. Der Gattung Nystia zugeordnete Arten im Tertiär des mittleren und westlichen Europas (Gastropoda: Rissooidea). Archiv für Molluskenkunde, 122, 335-402.	354, textfigs 17-18	v
Staliopsis dehmi	Staliopsis	dehmi	(Schlickum, 1961)	Schlickum, W.R. 1961. Die Gattung Euchilus Sandberger. Archiv für Molluskenkunde, 90, 59-68.	64, pl. 3, fig. 3	v
Nystia (Nystia) dehmi	Nystia (Nystia)	dehmi	Schlickum, 1978	Schlickum, W.R. 1978. Zur oberpannonen Molluskenfauna von Öcs, I. Archiv für Molluskenkunde, 108 (4-6), 245-261.	247, pl. 18, fig. 6	v
Viviparus dehmi	Viviparus	dehmi	Schlickum & Strauch, 1979	Schlickum, W.R., Strauch, F. 1979. Die Land- und Süßwassermollusken der pliozänen Deckschichten der rheinischen Braunkohle. Abhandlungen der Senckenbergischen Naturforschenden Gesellschaft, 536, 1-144.	10, pl. 1, fig. 3	v
Viviparus deleeuwi	Viviparus	deleeuwi	Neubauer, Harzhauser, Georgopoulou, Mandic & Kroh, 2014	Neubauer, T.A., Harzhauser, M., Georgopoulou, E., Mandic, O., Kroh, A. 2014. Replacement names and nomenclatural comments for problematic species-group names in Europe's Neogene freshwater Gastropoda. Zootaxa, 3785 (3), 453-468.	455	v	http://biotaxa.org/Zootaxa/article/download/zootaxa.3785.3.7/7657
Melanopsis delessei	Melanopsis	delessei	Tournouër, 1875	Tournouër, R. 1875. Diagnose d'une Coquille fossile des terrains tertiaires supérieurs d'eau douce de l'île de Cos. Journal de Conchyliologie, 23, 167.	77	v	http://biodiversitylibrary.org/item/53453#page/177/mode/1up
Theodoxus (Theodoxus) denisluensis	Theodoxus (Theodoxus)	denisluensis	(Oppenheim, 1919)	Oppenheim, P. 1919. Das Neogen in Kleinasien. Zeitschrift der Deutschen Geologischen Gesellschaft, 70, 1-210.	152, pl. 10, figs 14-15	v
Graecoanatolica denizliensis	Graecoanatolica	denizliensis	(Taner, 1974)	Taner, G. 1974. Denizli bölgesi Neojeninin paleontolojik ve stratigrafik etüdü. Bulletin of Mineral Research and Exploration Institute of Turkey (MTA), 82, 89-126.	97, pl. 4, figs 4-9a	v
Anisus (Costorbis) densecostatus	Anisus (Costorbis)	densecostatus	Schütt, 1994	Schütt, H. 1994. Neogene Mollusken aus den Tertiärbecken bei Afyon, Türkei. Geologica et Palaeontologica, 28, 167-183.	169, pl. 1, fig. 7	v
Orygoceras dentaliforme	Orygoceras	dentaliforme	Brusina, 1882	Brusina, S. 1882. Orygoceras. Eine neue Gasteropodengattung der Melanopsiden-Mergel Dalmatiens. Beiträge zur Paläontologie Österreich-Ungarns und des Orients, 2, 33-46.	42, pl. 11, figs 9-15	v	http://www.landesmuseum.at/pdf_frei_remote/BPalOeU_002_0033-0046.pdf
Gyraulus denudatus	Gyraulus	denudatus	(Hilgendorf, 1867)	Hilgendorf, F. 1867. Über Planorbis multiformis im Steinheimer Süßwasserkalk. Monatsberichte der Königlich-Preussischen Akademie der Wissenschaften zu Berlin, 1866, 474-504.	483, fig. 19	v	http://www.biodiversitylibrary.org/item/120607#page/516/mode/1up
Ferrissia deperdita	Ferrissia	deperdita	(Desmarest, 1814)	Desmarest, A.G. 1814. Note sur les Ancyles ou Patelles d'eau douce, et particulièrement sur deux espèces de ce genre envore décrites, l'une fossile et l'autre vivante. Bulletin des Sciences, par la Société philomatique de Paris, 1814, 18-20.	19, pl. 1, fig. 14	v	http://www.biodiversitylibrary.org/item/24785#page/22/mode/1up
Ferrissia deperdita oblonga	Ferrissia	deperdita oblonga	(Clessin, 1912)	Clessin, S. 1912. Die Conchylien der obermiocaenen Ablagerung von Undorf. IV. Berichte des naturwissenschaftlichen Vereines in Regensburg, 13, 101-114.	109	n
Acroloxus deperditolacustris	Acroloxus	deperditolacustris	(Gottschick, 1911)	Gottschick, F. 1911. Aus dem Tertiärbecken von Steinheim a. A. Jahreshefte des Vereins für vaterländische Naturkunde in Württemberg, 67, 496-534.	521, pl. 7, fig. 14	v	http://www.biodiversitylibrary.org/item/114202#page/604/mode/1up
Theodoxus (?Theodoxus) deperditus	Theodoxus (?Theodoxus)	deperditus	(Almera, 1894)	Almera, J. 1894. Descripción de los depósitos pliocénicos de la cuenca del Bajo Llobregat y llano de Barcelona. Memorias de la Real Academia de Ciencias y Artes de Barcelona, 3, 1-355.	188, pl. 9, fig. 27	v	https://archive.org/stream/memoriasdelarea00barcgoog#page/n33/mode/2up
Theodoxus (?Theodoxus) deperditus coangustatus	Theodoxus (?Theodoxus)	deperditus coangustatus	(Almera, 1894)	Almera, J. 1894. Descripción de los depósitos pliocénicos de la cuenca del Bajo Llobregat y llano de Barcelona. Memorias de la Real Academia de Ciencias y Artes de Barcelona, 3, 1-355.	188, pl. 9, fig. 28	v	https://archive.org/stream/memoriasdelarea00barcgoog#page/n33/mode/2up
Theodoxus (?Theodoxus) deperditus emporitanus	Theodoxus (?Theodoxus)	deperditus emporitanus	(Almera, 1894)	Almera, J. 1894. Descripción de los depósitos pliocénicos de la cuenca del Bajo Llobregat y llano de Barcelona. Memorias de la Real Academia de Ciencias y Artes de Barcelona, 3, 1-355.	188, pl. 9, fig. 29	v	https://archive.org/stream/memoriasdelarea00barcgoog#page/n33/mode/2up
Melanopsis depereti	Melanopsis	depereti	Boistel, 1898	Boistel, A. 1898. Nouvelles observations sur la bordure tertiaire du Jura a l'ouest du Bugey. Bulletin de la Société Géologique de France, série 3, 26, 11-35.	28, textfig. 3	v	http://www.biodiversitylibrary.org/item/111016#page/17/mode/1up
Melanopsis depressa	Melanopsis	depressa	Pallary, 1916	Pallary, P. 1916. Observations relatives à la nomenclature des Melanopsis fossiles. Bulletin de la Société d'Histoire Naturelle de l'Afrique du Nord, 7 (3), 70-87.	77, pl. 7, fig. 6	v	http://bibdigital.rjb.csic.es/spa/Libro.php?Libro=1840
Anisus depressissimus	Anisus	depressissimus	(Sacco, 1886)	Sacco, F. 1886. Fauna malacologica delle alluvioni plioceniche. Memorie della Reale Accademia delle Scienze di Torino, Serie II, 37, 169-206.	182, pl. 1, fig. 2	v	http://www.biodiversitylibrary.org/item/138367#page/213/mode/1up
Ancylus depressus	Ancylus	depressus	Deshayes, 1824	Deshayes, G.P. 1824-1837. Description des coquilles fossiles des environs de Paris, vol. 2. Paris.	101, pl. 10, fig. 13	v	http://www.biodiversitylibrary.org/item/112044#page/7/mode/1up
Viviparus depressus	Viviparus	depressus	Strausz, 1942	Strausz, L. 1942. Viviparen aus dem Pannon Mittel-Transdanubiens. A Magyar Királyi Földtani Intézet évkönyve, 36 (1), 1-63.	41	v
Valvata (Cincinna) deshayesi	Valvata (Cincinna)	deshayesi	Denainvilliers, 1875	Denainvilliers, A. de Fougeroux de 1875. Description de quelques espèces de Coquilles fossiles des terrains tertiaires des environs de Paris. Journal de Conchyliologie, 23, 68-75.	68, pl. 3, fig. 1	v	http://biodiversitylibrary.org/item/53453#page/74/mode/1up
Tanousia destefanii	Tanousia	destefanii	(Brusina, 1902)	Brusina, S. 1902. Iconographia Molluscorum Fossilium in tellure tertiaria Hungariae, Croatiae, Slavoniae, Dalmatiae, Bosniae, Herzegovinae, Serbiae and Bulgariae inventorum. Officina Soc. Typographicae, Agram.	pl. 9, figs 25-27	v
Hydrobia detracta	Hydrobia	detracta	Jekelius, 1944	Jekelius, E. 1944. Sarmat und Pont von Soceni (Banat). Memoriile Institutului geologic al Romaniei, 5, 1-167.	59, pl. 10, figs 13-16	v
Belgrandia deydieri	Belgrandia	deydieri	(Depéret & Sayn, 1901)	Depéret, C., Sayn, G. 1901. Monographie de la faune fluvio-terrestre du Miocène supérieur de Cucuron (Vaucluse). Annales de la Societé Linnéenne de Lyon, nouvelle série, 47, 107-126.	119, pl. 1, figs 12-14	v	http://www.biodiversitylibrary.org/item/150463#page/125/mode/1up
Viviparus dezmanianus	Viviparus	dezmanianus	Brusina, 1874	Brusina, S. 1874. Fossile Binnen-Mollusken aus Dalmatien, Kroatien und Slavonien nebst einem Anhange. Actienbuchdruckerei, Agram.	81, pl. 2, figs 6-7	v	https://archive.org/details/fossilebinnenmo00brusgoog
Viviparus dezmanianus turbureensis	Viviparus	dezmanianus turbureensis	Fontannes, 1887	Fontannes, F. 1887. Contribution a la faune malacologique des terrains néogènes de la Roumanie. Archives du Musèum d' Histoire naturelle de Lyon, 4, 321-365.	342, pl. 26, fig. 36	v	http://www.biodiversitylibrary.org/item/99444#page/330/mode/1up
Melanopsis dianaeformis	Melanopsis	dianaeformis	Andrusov, 1909	Andrusov, N. 1909. Materialy k poznaniyu Prikaspiyskogo neogena. Ponticheskiye plasty Shemakhinskogo uyezda. Trudy Geologicheskago Komiteta, novaya seriya, 40, 1-177.	84, 159, pl. 4, figs 21-27	v
Prososthenia diaphoros	Prososthenia	diaphoros	Neubauer, Mandic, Harzhauser & Hrvatović, 2013	Neubauer, T.A., Mandic, O., Harzhauser, M., Hrvatović, H. 2013. A new Miocene lacustrine mollusc fauna of the Dinaride Lake System and its palaeobiogeographic, palaeoecologic, and taxonomic implications. Palaeontology, 56 (1), 129-156.	140, figs 8E, J	v
Melanopsis dichtli	Melanopsis	dichtli	Handmann, 1882	Handmann, R. 1882. Die fossile Molluskenfauna von Kottingbrunn. Jahrbuch der k.k. Geologischen Reichsanstalt, 32, 543-564.	555	v	http://opac.geologie.ac.at/wwwopacx/wwwopac.ashx?command=getcontent&server=images&value=JB0324_543_A.pdf
Micromelania dictyophora	Micromelania	dictyophora	Brusina, 1897	Brusina, S. 1897. Gragja za neogensku malakološku faunu Dalmacije, Hrvatske i Slavonije uz neke vrste iz Bosne i Hercegovine i Srbije. Djela Jugoslavenske akademije znanosti i umjetnosti, 18, 1-43.	16, pl. 10, figs 27-28	v
Radix dilatata	Radix	dilatata	(Noulet, 1854)	Noulet, J.-B. 1854. Mémoires sur les coquilles fossiles des terrains d'eau douce du Sud-Ouest de la France. Victor Masson, Paris.	106	v	http://books.google.at/books/about/M%C3%A9moires_sur_les_coquilles_fossiles_des.html?id=6DEe7HS8FTsC&redir_esc=y
Baglivia dilatata	Baglivia	dilatata	Pană, 1989	Pană, I. 1989. Nannogastropodes daciens. Revue Roumaine de Géologie, Géophysique et Géographie, 33, 69-81.	75, pl. 2, figs 12-20	v
Radix dilleri	Radix	dilleri	(Neumayr, 1883)	Neumayr, M. 1883. Ueber einige tertiäre Süsswasserschnecken aus dem Orient. Neues Jahrbuch für Mineralogie, Geologie und Paläontologie, 1883 (2), 37-44.	37, pl. 1, figs 3-4	v	http://www.biodiversitylibrary.org/item/151144#page/59/mode/1up
Ferrissia dimici	Ferrissia	dimici	(Brusina, 1902)	Brusina, S. 1902. Iconographia Molluscorum Fossilium in tellure tertiaria Hungariae, Croatiae, Slavoniae, Dalmatiae, Bosniae, Herzegovinae, Serbiae and Bulgariae inventorum. Officina Soc. Typographicae, Agram.	pl. 1, figs 18-19	v
Micromelania dimitrijevici	Micromelania	dimitrijevici	Pavlović, 1932	Pavlović, P.S. 1932. Novi prilošci za poznavanje fosilne faune iz Kosovske i Metohiskopodrimske Kotline. Bulletin du Service Géologique du Royaume de Yougoslavie, 1 (2), 231-253.	242, pl. 1, figs 12-13	v
Gyraulus (Gyraulus) dimitrovici	Gyraulus (Gyraulus)	dimitrovici	(Brusina, 1902)	Brusina, S. 1902. Iconographia Molluscorum Fossilium in tellure tertiaria Hungariae, Croatiae, Slavoniae, Dalmatiae, Bosniae, Herzegovinae, Serbiae and Bulgariae inventorum. Officina Soc. Typographicae, Agram.	pl. 4, fig. 26	v
Micromelania dinici	Micromelania	dinici	Pavlović, 1927	Pavlović, P.S. 1927. Donjopontiski mekušci iz okoline Beograda (s naročitim obzirom na fosilnu faunu okoline sela Vrčina). Sprska Akademija nauka, posebna izdanja, 66 (Prirodnjački i matematički spisi 17), 1-121.	97, pl. 14, figs 5-10	v
Viviparus (Viviparus) dinici	Viviparus (Viviparus)	dinici	Pavlović, 1903	Pavlović, P.S. 1903. Građa za poznavanje tercijara u Staroj Srbiji. Annales Géologiques de la Péninsule Balkanique, 6 (1), 155-189.	184, pl. 6, figs 12-13	v
Viviparus (Viviparus) dinici scalaris	Viviparus (Viviparus)	dinici scalaris	Popović, 1970	Popović, R. 1970. Nouveaux représentants du genre de gastéropodes Viviparus des sédiments levantins du bassin de Metohja. Bulletin scientifique, Section A, 15 (9-10), 317-319.	318, fig. 1(6)	v
Stenothyroides distorta	Stenothyroides	distorta	(Brusina, 1902)	Brusina, S. 1902. Iconographia Molluscorum Fossilium in tellure tertiaria Hungariae, Croatiae, Slavoniae, Dalmatiae, Bosniae, Herzegovinae, Serbiae and Bulgariae inventorum. Officina Soc. Typographicae, Agram.	pl. 8, figs 67-68	v
Gyraulus distortus	Gyraulus	distortus	(Hyatt, 1880)	Hyatt, A. 1880. The Genesis of the Tertiary Species of Planorbis at Steinheim. Anniversary Memoirs of the Boston Society of Natural History, 1830-1880, 1-114.	pl. 4, fig. 2, pl. 9, figs 27-28	v	http://www.biodiversitylibrary.org/item/117488#page/303/mode/1up
Hydrobia ditropida	Hydrobia	ditropida	Brusina, 1892	Brusina, S. 1892. Fauna fossile terziaria di Markusevec in Croazia. Con un elenco delle Dreissensidae della Dalmazia, Croazia e Slavonia. Glasnik hrvatskog naravoslovnog društva, 7, 113-210.	152	v	http://www.biodiversitylibrary.org/item/42638#page/131/mode/1up
Pseudamnicola dodecanesiaca	Pseudamnicola	dodecanesiaca	Willmann, 1981	Willmann, R. 1981. Evolution, Systematik und stratigraphische Bedeutung der neogenen Süßwassergastropoden von Rhodos und Kos/Ägäis. Palaeontographica Abt. A, 174, 10-235.	190	v
Theodoxus (Calvertia) doderleini	Theodoxus (Calvertia)	doderleini	(d'Ancona, 1869)	d'Ancona, C. 1869. Sulle Neritine fossili dei terreni terziari superiori dell'Italia centrale. Nota palaeontologica. Tipografia Nistri, Pisa.	48, pl. 2, fig. 8	v
Saccoia doderleini	Saccoia	doderleini	(Pantanelli, 1886)	Pantanelli, D. 1886. Monografia degli strati pontici del Miocene superiore nella Italia settentrionale e centrale. Memorie della Reale Accademia di Scienze, Lettere e d'Arti di Modena, Ser. 2a, 4, 127-231.	199, figs 9-11	v
Saccoia doderleini casinensis	Saccoia	doderleini casinensis	(Pantanelli, 1886)	Pantanelli, D. 1886. Monografia degli strati pontici del Miocene superiore nella Italia settentrionale e centrale. Memorie della Reale Accademia di Scienze, Lettere e d'Arti di Modena, Ser. 2a, 4, 127-231.	199, fig. 12	v
Theodoxus (Calvertia) doderleini pervariabilis	Theodoxus (Calvertia)	doderleini pervariabilis	(Sacco, 1896)	Sacco, F. 1896. I molluschi dei terreni Terziarii del Piemonte e della Liguria. Parte XX (Caecidae, Vermetidae, Siliquariidae, Phoridae, Calyptraeidae, Capulidae, Hipponycidae, Neritidae e Neritopsidae). Carlo Clausen, Torino.	54, pl. 5, fig. 68	v	http://www.biodiversitylibrary.org/item/46674#page/9/mode/1up
Bania dokici	Bania	dokici	(Brusina, 1902)	Brusina, S. 1902. Iconographia Molluscorum Fossilium in tellure tertiaria Hungariae, Croatiae, Slavoniae, Dalmatiae, Bosniae, Herzegovinae, Serbiae and Bulgariae inventorum. Officina Soc. Typographicae, Agram.	pl. 9, figs 32-35	v
Hydrobia dollfusi	Hydrobia	dollfusi	Wenz, 1913	Wenz, W. 1913. Die Arten der Gattung Hydrobia im Mainzer Becken. Nachrichtsblatt der Deutschen Malakozoologischen Gesellschaft, 1913 (2-3), 76-86, 113-123.	120, pl. 3, figs 44-51	v	http://biodiversitylibrary.org/item/52192#page/106/mode/1up
Jekeliella dombovarensis	Jekeliella	dombovarensis	Bandel, 2010	Bandel, K. 2010. Valvatiform Gastropoda (Heterostropha and Caenogastropoda) from the Paratethys Basin compared to living relatives, with description of several new genera and species. Freiberger Forschungshefte, C 536 (18), 91-155.	108, pl. 11, figs 126-129	v
Gyraulus doricus	Gyraulus	doricus	(Bukowski, 1896)	Bukowski, G.v. 1896. Die levantinische Molluskenfauna der Insel Rhodus, II. Theil. Schluss. Denkschriften der Kaiserlichen Akademie der Wissenschaften, Mathematisch-Naturwissenschaftliche Classe, 63, 1-70.	22, pl. 8, fig. 6	v	http://www.landesmuseum.at/pdf_frei_remote/DAKW_63_0001-0070.pdf
Theodoxus doricus	Theodoxus	doricus	(Neumayr, 1880)	Neumayr, M. 1880. Über den geologischen Bau der Insel Kos und über die Gliederung der jungtertiären Binnenablagerungen des Archipels. Denkschriften der Kaiserlichen Akademie der Wissenschaften, Mathematisch-Naturwissenschaftliche Classe, 40 (1), 213-314.	285, pl. 1, fig. 1	v	http://www.biodiversitylibrary.org/item/104344#page/243/mode/1up
Gyraulus (Gyraulus) doseni	Gyraulus (Gyraulus)	doseni	(Brusina, 1902)	Brusina, S. 1902. Iconographia Molluscorum Fossilium in tellure tertiaria Hungariae, Croatiae, Slavoniae, Dalmatiae, Bosniae, Herzegovinae, Serbiae and Bulgariae inventorum. Officina Soc. Typographicae, Agram.	pl. 4, figs 30-32	v
Melanopsis draghiceniani	Melanopsis	draghiceniani	Cobălcescu, 1883	Cobălcescu, G. 1883. Studii geologice şi paleontologice asupra unor tărâmuri terţiare din unele părţi ale României. Memoriile Geologice ale Scólei Militare din Iaşi, 1, 1-161.	124, pl. 9, fig. 9	v
Segmentina drenici	Segmentina	drenici	Milošević, 1975	Milošević, V.M. 1975. Segmentina drenici n. sp. (Gastropoda) slatkovodnog Pliocena Metohije. Bulletin du Museum d'Histoire Naturelle de Belgrade, Série A, 30, 183-189.	184, textfigs 1-2	v
Prososthenia drobaciana	Prososthenia	drobaciana	Brusina, 1874	Brusina, S. 1874. Fossile Binnen-Mollusken aus Dalmatien, Kroatien und Slavonien nebst einem Anhange. Actienbuchdruckerei, Agram.	52, pl. 3, figs 7-8	v	https://archive.org/details/fossilebinnenmo00brusgoog
Pseudamnicola dromica	Pseudamnicola	dromica	(Fontannes, 1881)	Fontannes, F. 1881. Les terrains tertiaires du bassin de Crest. Annales de la Société d'Agriculture. Histoire naturelle et arts utiles de Lyon, 3, 827-1046.	1014, pl. 1, fig. 20	v	http://gallica.bnf.fr/ark:/12148/bpt6k6154617d/f856.image
Tylopoma duabica	Tylopoma	duabica	Anistratenko, 1993	Anistratenko, V.V. 1993. Mollyuski semeystv Melanopsidae i Bithyniidae (Gastropoda, Pectinibranchia) iz kimmeriyskikh otlozheniy Abkhazii. Byulleten' Moskovskogo Obshchestva Ispytateley Prirody, Otdel biologicheskiy, 98 (5), 68-79.	77, textfig. 3	v
Viviparus duboisi	Viviparus	duboisi	(Mayer, 1856)	Mayer, C. 1856. Description de Coquilles fossiles des terrains tertiaires du midi de la Russie. Journal de Conchyliologie, 5, 96-113.	98	v	http://biodiversitylibrary.org/item/53871#page/102/mode/1up
Lymnaea dubrueili	Lymnaea	dubrueili	Fontannes, 1879	Fontannes, F. 1879. Note sur la découverte d'un gisement de marne a Limnées a Celleneuve, près Montpellier. Revue des Sciences Naturelles, 8, 64-75, 159.	71	v	http://www.biodiversitylibrary.org/item/128583#page/74/mode/1up
Theodoxus (?Calvertia) dumortieri	Theodoxus (?Calvertia)	dumortieri	(Fontannes, 1878)	Fontannes, F. 1878. Les terrains néogènes du plateau de Cucuron (Vaucluse) (Cadenet; Cabrières-d'Aigues). Bulletin de la Société Géologique de France, 3e série, 6, 469-529.	528, pl. 6, fig. 7	v
Bithynia dunkeri	Bithynia	dunkeri	Gude, 1913	Gude, G.K. 1913. On some preoccupied molluscan names (generic and specific). Proceedings of the Malacological Society of London, 10, 292-293.	293	v
Galba dupuyiana	Galba	dupuyiana	(Noulet, 1854)	Noulet, J.-B. 1854. Mémoires sur les coquilles fossiles des terrains d'eau douce du Sud-Ouest de la France. Victor Masson, Paris.	108	v	http://books.google.at/books/about/M%C3%A9moires_sur_les_coquilles_fossiles_des.html?id=6DEe7HS8FTsC&redir_esc=y
Anisus dupuyianus	Anisus	dupuyianus	(Noulet, 1854)	Noulet, J.-B. 1854. Mémoires sur les coquilles fossiles des terrains d'eau douce du Sud-Ouest de la France. Victor Masson, Paris.	101	v	http://books.google.at/books/about/M%C3%A9moires_sur_les_coquilles_fossiles_des.html?id=6DEe7HS8FTsC&redir_esc=y
Caspia dybowskii	Caspia	dybowskii	Brusina, 1892	Brusina, S. 1892. Fauna fossile terziaria di Markusevec in Croazia. Con un elenco delle Dreissensidae della Dalmazia, Croazia e Slavonia. Glasnik hrvatskog naravoslovnog društva, 7, 113-210.	155	v	http://www.biodiversitylibrary.org/item/42638#page/131/mode/1up
Prososthenia eburnea	Prososthenia	eburnea	Brusina, 1884	Brusina, S. 1884. Die Neritodonta Dalmatiens und Slavoniens nebst allerlei malakologischen Bemerkungen. Jahrbücher der Deutschen Malakozoologischen Gesellschaft, 11, 17-120.	49	v	http://www.biodiversitylibrary.org/item/55039#page/31/mode/1up
Viviparus eburneus	Viviparus	eburneus	Neumayr, 1869	Neumayr, M. 1869. II. Beiträge zur Kenntniss fossiler Binnenfaunen. Jahrbuch der kaiserlichen und königlichen geologischen Reichsanstalt, 19, 355-382.	374, pl. 13, fig. 18	v	http://www.landesmuseum.at/pdf_frei_remote/JbGeolReichsanst_019_0355-0382.pdf
Theodoxus ecarinatus	Theodoxus	ecarinatus	(Brusina, 1902)	Brusina, S. 1902. Iconographia Molluscorum Fossilium in tellure tertiaria Hungariae, Croatiae, Slavoniae, Dalmatiae, Bosniae, Herzegovinae, Serbiae and Bulgariae inventorum. Officina Soc. Typographicae, Agram.	pl. 11, figs 58-59	v
Tinnyea ecostata	Tinnyea	ecostata	(Sandberger, 1875)	Sandberger, C.L.F. 1870-1875. Die Land- und Süßwasser-Conchylien der Vorwelt. C. W. Kreidel, Wiesbaden.	448, 486	v	http://reader.digitale-sammlungen.de/de/fs1/object/display/bsb10482123_00005.html
Gyraulus edlaueri	Gyraulus	edlaueri	(Sauerzopf, 1953)	Sauerzopf, F. 1953. Die Planorbidae aus dem Pannon des Alpenostrandes. Burgenländische Heimatblätter, 15 (2), 49-66.	58, pl. 6, fig. 4	v
Staliopsis edlaueri	Staliopsis	edlaueri	(Schlickum, 1963)	Schlickum, W.R. 1963. Die Molluskenfauna der Süßbrackwassermolasse von Ober- und Unterkirchberg. Archiv für Molluskenkunde, 92, 1-10.	3, pl. 1, fig. 1	v
Hydrobia effusa	Hydrobia	effusa	(Frauenfeld in Hörnes, 1856)	Hörnes, M. 1851-1856. Die fossilen Mollusken des Tertiär-Beckens von Wien. I. Univalven. Abhandlungen der Geologischen Reichsanstalt, 3, 185-296 (1853), 385-460 (1855), 461-736 (1856).	583, pl. 47, fig. 19	v
Fossarulus eginae	Fossarulus	eginae	Brusina, 1897	Brusina, S. 1897. Gragja za neogensku malakološku faunu Dalmacije, Hrvatske i Slavonije uz neke vrste iz Bosne i Hercegovine i Srbije. Djela Jugoslavenske akademije znanosti i umjetnosti, 18, 1-43.	21, pl. 8, figs 7-8	v
Fossarulus eginae ecarinatus	Fossarulus	eginae ecarinatus	Brusina, 1897	Brusina, S. 1897. Gragja za neogensku malakološku faunu Dalmacije, Hrvatske i Slavonije uz neke vrste iz Bosne i Hercegovine i Srbije. Djela Jugoslavenske akademije znanosti i umjetnosti, 18, 1-43.	22, pl. 8, figs 9-10	v
Viviparus egorlycensis	Viviparus	egorlycensis	Volkova, 1955	Volkova, N.S. 1955. Polevoy atlas kharakternykh kompleksov fauny: tretichnykh otlozheniy Tsentral'nogo Predkavkaz'ya. Gos. nauchno-tekhn. izd-vo lit-ry po geologii i okhrane nedr.	pl. 1, figs 1-3	n
Viviparus elatiorpseudoturritus	Viviparus	elatiorpseudoturritus	Bogachev, 1961	Bogachev, V.V. 1961. Materialy k istorii presnovodnoi fauny Evrazii. Izdatel'stvo Akademii Nauk Ukrainski SSR, Kiev.	285, pl. 41, figs 17-21	v
Corymbina elegans	Corymbina	elegans	(Cantraine, 1841)	Cantraine, F. 1841. Malacologie méditerranéenne et littorale. Nouveaux Mémoires de l'Académie Royale des Sciences et Belles-Lettres de Bruxelles, 13, 1-173.	156, pl. 5, fig. 12	v	http://www.digizeitschriften.de/dms/img/?PPN=PPN129323640_0013&DMDID=dmdlog24
Pyrgula elegans	Pyrgula	elegans	Jekelius, 1932	Jekelius, E. 1932. Fauna Neogenă a României. Die Molluskenfauna der dazischen Stufe des Beckens von Braşov. Memoriile Institutului geologic al României, 2, 1-118.	86, pl. 15, figs 26-47	v
Tylopoma elegans	Tylopoma	elegans	Brusina, 1902	Brusina, S. 1902. Iconographia Molluscorum Fossilium in tellure tertiaria Hungariae, Croatiae, Slavoniae, Dalmatiae, Bosniae, Herzegovinae, Serbiae and Bulgariae inventorum. Officina Soc. Typographicae, Agram.	pl. 11, figs 82-86	v
Caspiohydrobia eleganta	Caspiohydrobia	eleganta	Badzoshvili, 1979	Badzoshvili, Ts.I. 1979. Mollyuski meotisa zapadnoy Gruzii. Metsniereba, Tbilisi.	111	v
Pyrgula elegantissima	Pyrgula	elegantissima	(Frauenfeld, 1864)	Frauenfeld, G.v. 1864. Zoologische Miscellen. Verhandlungen der zoologisch-botanischen Gesellschaft in Wien, 14, 147-158.	151, pl. 5, fig. 6	v	http://www.landesmuseum.at/datenbanken/digilit/?litnr=28010
Pyrgula elegantissima ilieni	Pyrgula	elegantissima ilieni	Jekelius, 1932	Jekelius, E. 1932. Fauna Neogenă a României. Die Molluskenfauna der dazischen Stufe des Beckens von Braşov. Memoriile Institutului geologic al României, 2, 1-118.	88, pl. 15, figs 51-53	v
Melanopsis eleis	Melanopsis	eleis	Oppenheim, 1891	Oppenheim, P. 1891. Beiträge zur Kenntniss des Neogen in Griechenland. Zeitschrift der Deutschen Geologischen Gesellschaft, 43, 421-487.	465, pl. 26, fig. 5	v	http://www.biodiversitylibrary.org/item/141359#page/429/mode/1up
Clivunella elliptica	Clivunella	elliptica	Kochansky-Devidé & Slišković, 1972	Kochansky-Devidé, V., Slišković, T. 1972. Revizija roda Clivunella Katzer, 1918 i Delminella n.gen. (Gastropoda). Geološki glasnik, 16, 47-70.	58, pl. 1, figs 6-9, pl. 2, figs 1-7, pl. 3, figs 1-2, pl. 4, fig. 8	v
Valenciennius ellipticus	Valenciennius	ellipticus	Hanganu, 1961	Hanganu, E. 1961. Specii ale genului Valenciennesia întîlnite în Pliocenul dintre valea Teleajenului și valea Prahovei. Studii și Cercetări de Geologie, 6 (4), 639-651.	646, pl. 2, fig. 9	v
Bythinella elongata	Bythinella	elongata	Roshka, 1973	Roshka, V.Kh. 1973. Mollyuski meotica severo-zapadnogo prichernomor'ya. Shtiintsa, Kishinev.	189, pl. 30, figs 440-441	v
Nystia elongata	Nystia	elongata	(Neumayr, 1880)	Neumayr, M. 1880. V. Tertiäre Binnenmollusken aus Bosnien und der Hercegovina. Jahrbuch der kaiserlichen und königlichen geologischen Reichsanstalt, 30 (2), 463-486.	484, pl. 7, fig. 12	v	http://opac.geologie.ac.at/wwwopacx/wwwopac.ashx?command=getcontent&server=images&value=JB0302_463_A.pdf
Stenothyropsis elongata	Stenothyropsis	elongata	(Ludwig, 1865)	Ludwig, R. 1865. Fossile Conchylien aus den tertiären Süsswasser- und Meerwasser-Ablagerungen in Kurhessen, Grossherzogtum Hessen und der Bayer'schen Rhön. Palaeontographica, 14, 40-97.	87, pl. 22, fig. 54	v	http://www.biodiversitylibrary.org/item/44419#page/48/mode/1up
Baglivia elongata	Baglivia	elongata	Pană, 1989	Pană, I. 1989. Nannogastropodes daciens. Revue Roumaine de Géologie, Géophysique et Géographie, 33, 69-81.	75, pl. 2, figs 1-11	v
Pseudamnicola elongata	Pseudamnicola	elongata	Taner, 1974	Taner, G. 1974. Denizli bölgesi Neojeninin paleontolojik ve stratigrafik etüdü. Bulletin of Mineral Research and Exploration Institute of Turkey (MTA), 82, 89-126.	107, pl. 7, figs 1-2a	v
Micromelania elongatissima	Micromelania	elongatissima	(Pantanelli, 1879)	Pantanelli, D. 1879. Sugli strati miocenici del Casino (Siena) e considerazioni sul miocene superiore. Atti della Reale Accademia dei Lincei, Ann. 276, Memorie, Ser. 3, 3, 309-327.	315, pl. 2, fig. 14	v
Theodoxus (?Theodoxus) elongatus	Theodoxus (?Theodoxus)	elongatus	(Philippi, 1844)	Philippi, R.A. 1844. Enumeratio Molluscorum Siciliae cum viventium tum in tellure teriaria fossilium, quae in itinere suo observavit. Vol. 2. Eduard Anton, Halle.	139, pl. 24, fig. 20	v	http://reader.digitale-sammlungen.de/de/fs3/object/display/bsb10231738_00005.html
Melanopsis elophila	Melanopsis	elophila	Pallary, 1925	Pallary, P. 1925. Troisième note relative à la nomenclature des Melanopsis fossiles. Bulletin de la Société d'Histoire Naturelle de l'Afrique du Nord, 16 (8), 256-258.	257	v	http://bibdigital.rjb.csic.es/spa/Libro.php?Libro=1853
Stenothyrella emiliae	Stenothyrella	emiliae	Pană, 1989	Pană, I. 1989. Nannogastropodes daciens. Revue Roumaine de Géologie, Géophysique et Géographie, 33, 69-81.	76, pl. 3, fig. 1	v
Turricaspia emiliae	Turricaspia	emiliae	Pană, 2005	Pană, I. 2005. Les nano-gastéropodes roumaniens entre fossiles et actualité. Acta Palaeontologica Romaniae, 5, 367-374.	371, pl. 2, fig. 5	v
Hydrobia enikalensis	Hydrobia	enikalensis	Kolesnikov, 1935	Kolesnikov, V.P. 1935. Paleontologija SSSR. Tom X, Chast' 2: Sarmatskiye Mollyuski. Moskva, Leningrad.	216, pl. 27, figs 22-26	v
Radix enzenbachensis	Radix	enzenbachensis	Neubauer & Harzhauser in Harzhauser et al., 2014	Harzhauser, M., Neubauer, T.A., Gross, M., Binder, H. 2014. The early Middle Miocene mollusc fauna of Lake Rein (Eastern Alps, Austria). Palaeontographica, Abt. A, 302 (1-6), 1-71.	10, pl. 2, figs 1-3	v
Prososthenia erythraeensis	Prososthenia	erythraeensis	Oppenheim, 1919	Oppenheim, P. 1919. Das Neogen in Kleinasien. Zeitschrift der Deutschen Geologischen Gesellschaft, 70, 1-210.	200, pl. 7, fig. 14	v
Saccoia escoffierae	Saccoia	escoffierae	(Tournouër, 1874)	Tournouër, R. 1874. Sur les terrains tertiaires supérieurs du Bassin de Théziers (Gard) et sur le niveau des Potamides Basteroti dans le Bassin du Rhône. Bulletin de la Société Géologique de France, 3e série, 2, 287-307.	302, pl. 9, fig. 4	v
Esperiana (Esperiana) esperi desori	Esperiana (Esperiana)	esperi desori	(de Stefani, 1877)	De Stefani, C. 1877. Molluschi continentali fino ad ora notati in ltalia nei terreni pliocenici, ed ordinamento di questi ultimi. Atti della Societa Toscana di Scienze Naturali Residente in Pisa, 3 (2), 274-325.	310, pl. 18, fig. 9	v
Melanopsis esperioides	Melanopsis	esperioides	Stefanescu, 1896	Stefanescu, S. 1896. Études sur les Terrains tertiaires de Roumanie. Contribution a l'étude des faunes sarmatique, pontique et levantine. Mémoirs de la Société Géologique de France, Mémoir 15. Paléontologique, 6 (2-3), 1-147.	128, pl. 11, figs 6-11	v	http://jubilotheque.upmc.fr/ead.html?id=GM_000915_001
Viviparus etelkae	Viviparus	etelkae	Halaváts, 1914	Halaváts, G.v. 1914. Die Bohrung in Nagybecskerek. Mitteilungen aus dem Jahrbuche der königlichen ungarischen Geologischen Reichsanstalt, 22 (2), 187-222.	207, pl. 7, fig. 5	v	http://biodiversitylibrary.org/item/44298#page/205/mode/1up
Saccoia etrusca	Saccoia	etrusca	(Capellini, 1880)	Capellini, G. 1880. Gli strati a Congerie e la formazione gessoso-solfifera nella provincia di Pisa e nei dintorni di Livorno. Atti della Reale Accademia dei Lincei, Ann. 277, Memorie, Ser. 3, 5, 375-427.	399, pl. 2, figs 5-8, 13-20	v
Lithoglyphus euchilus	Lithoglyphus	euchilus	Brusina, 1902	Brusina, S. 1902. Iconographia Molluscorum Fossilium in tellure tertiaria Hungariae, Croatiae, Slavoniae, Dalmatiae, Bosniae, Herzegovinae, Serbiae and Bulgariae inventorum. Officina Soc. Typographicae, Agram.	pl. 11, figs 44-47	v
Pyrgula (Eurycaspia) eugeniae	Pyrgula (Eurycaspia)	eugeniae	(Neumayr in Herbich & Neumayr, 1875)	Herbich, F., Neumayr, M. 1875. Beiträge zur Kenntnis fossiler Binnenfaunen. VII. Die Süsswasserablagerungen im südöstlichen Siebenbürgen. Jahrbuch der k. k. geologischen Reichsanstalt, 25, 401-431.	423, pl. 17, figs 9-11	v	http://opac.geologie.ac.at/wwwopacx/wwwopac.ashx?command=getcontent&server=images&value=JB0254_401_A.pdf
Valvata (Cincinna) eugeniae	Valvata (Cincinna)	eugeniae	Neumayr in Herbich & Neumayr, 1875	Herbich, F., Neumayr, M. 1875. Beiträge zur Kenntnis fossiler Binnenfaunen. VII. Die Süsswasserablagerungen im südöstlichen Siebenbürgen. Jahrbuch der k. k. geologischen Reichsanstalt, 25, 401-431.	426, pl. 17, fig. 1	v	http://opac.geologie.ac.at/wwwopacx/wwwopac.ashx?command=getcontent&server=images&value=JB0254_401_A.pdf
Valvata (Cincinna) eugeniae bifrons	Valvata (Cincinna)	eugeniae bifrons	Neumayr in Herbich & Neumayr, 1875	Herbich, F., Neumayr, M. 1875. Beiträge zur Kenntnis fossiler Binnenfaunen. VII. Die Süsswasserablagerungen im südöstlichen Siebenbürgen. Jahrbuch der k. k. geologischen Reichsanstalt, 25, 401-431.	426, pl. 17, fig. 3	v	http://opac.geologie.ac.at/wwwopacx/wwwopac.ashx?command=getcontent&server=images&value=JB0254_401_A.pdf
Valvata (Cincinna) eugeniae gibbulaeformis	Valvata (Cincinna)	eugeniae gibbulaeformis	Brusina, 1902	Brusina, S. 1902. Iconographia Molluscorum Fossilium in tellure tertiaria Hungariae, Croatiae, Slavoniae, Dalmatiae, Bosniae, Herzegovinae, Serbiae and Bulgariae inventorum. Officina Soc. Typographicae, Agram.	pl. 13, figs 14-15	v
Bythinella eugenii	Bythinella	eugenii	Jekelius, 1944	Jekelius, E. 1944. Sarmat und Pont von Soceni (Banat). Memoriile Institutului geologic al Romaniei, 5, 1-167.	62, pl. 12, figs 1-3	v
Theodoxus (Theodoxus) eugenii	Theodoxus (Theodoxus)	eugenii	Jekelius, 1944	Jekelius, E. 1944. Sarmat und Pont von Soceni (Banat). Memoriile Institutului geologic al Romaniei, 5, 1-167.	113, pl. 42, figs 6-7	v
Theodoxus (Theodoxus) eugenii longatolineatus	Theodoxus (Theodoxus)	eugenii longatolineatus	Papp, 1953	Papp, A. 1953. Die Molluskenfauna des Pannon des Wiener Beckens. Mitteilungen der geologischen Gesellschaft in Wien, 44, 85-222.	98, pl. 2, figs 26-28	v
Melanopsis eulimopsis	Melanopsis	eulimopsis	Brusina, 1902	Brusina, S. 1902. Iconographia Molluscorum Fossilium in tellure tertiaria Hungariae, Croatiae, Slavoniae, Dalmatiae, Bosniae, Herzegovinae, Serbiae and Bulgariae inventorum. Officina Soc. Typographicae, Agram.	pl. 5, figs 42-44	v
Graecamnicola euomphalus	Graecamnicola	euomphalus	(Fuchs, 1877)	Fuchs, T. 1877. Studien über die jüngeren Tertiärbildungen Griechenlands. Denkschriften der Kaiserlichen Akademie der Wissenschaften, Mathematisch-Naturwissenschaftliche Classe, 37 (2), 1-42.	38, pl. 5, figs 11-15	v	http://www.biodiversitylibrary.org/item/31616#page/381/mode/1up
Melanopsis euphrosinae	Melanopsis	euphrosinae	(Cobălcescu, 1883)	Cobălcescu, G. 1883. Studii geologice şi paleontologice asupra unor tărâmuri terţiare din unele părţi ale României. Memoriile Geologice ale Scólei Militare din Iaşi, 1, 1-161.	124, pl. 9, fig. 11	v
Valvata (Valvata) euristoma	Valvata (Valvata)	euristoma	Brusina, 1902	Brusina, S. 1902. Iconographia Molluscorum Fossilium in tellure tertiaria Hungariae, Croatiae, Slavoniae, Dalmatiae, Bosniae, Herzegovinae, Serbiae and Bulgariae inventorum. Officina Soc. Typographicae, Agram.	pl. 13, fig. 43	v
Melanopsis eurystoma	Melanopsis	eurystoma	Neumayr in Neumayr & Paul, 1875	Neumayr, M., Paul, C.M. 1875. Die Congerien- und Paludienschichten Slavoniens und deren Faunen. Abhandlungen der k. k. Geologischen Reichsanstalt, 7 (3), 1-106.	49, pl. 8, fig. 30	v	http://www.biodiversitylibrary.org/item/120876#page/171/mode/1up
Delminiella excentrica	Delminiella	excentrica	Kochansky-Devidé & Slišković, 1972	Kochansky-Devidé, V., Slišković, T. 1972. Revizija roda Clivunella Katzer, 1918 i Delminella n.gen. (Gastropoda). Geološki glasnik, 16, 47-70.	60, pl. 4, figs 1-7, 10	v
Valvata (Valvata) exotica	Valvata (Valvata)	exotica	Papp, 1954	Papp, A. 1954. Die Molluskenfauna im Sarmat des Wiener Beckens. Mitteilungen der Geologischen Gesellschaft in Wien, 45 (1952), 1-112.	24, pl. 4, fig. 5	v
Smaragdia expansa	Smaragdia	expansa	(Reuss in Hörnes, 1856)	Hörnes, M. 1851-1856. Die fossilen Mollusken des Tertiär-Beckens von Wien. I. Univalven. Abhandlungen der Geologischen Reichsanstalt, 3, 185-296 (1853), 385-460 (1855), 461-736 (1856).	536, pl. 47, fig. 15	v
Radix extensa	Radix	extensa	(Gorjanović-Kramberger, 1890)	Gorjanović-Kramberger, C. 1890. Die praepontischen Bildungen des Agramer Gebirges. Glasnik hrvatskoga naravoslovnoga društva, 5, 151-163.	155, pl. 6, fig. 4	v	http://www.biodiversitylibrary.org/item/41676#page/203/mode/1up
Melanopsis faberi	Melanopsis	faberi	Brusina, 1884	Brusina, S. 1884. Die Fauna der Congerienschichten von Agram in Kroatien. Beiträge zur Paläontologie und Geologie Österreich-Ungarns und des Orients, 3, 125-187.	167, pl. 29, fig. 1	v	http://www.landesmuseum.at/pdf_frei_remote/BPalOeU_003_0125-0187.pdf
Valenciennius facetus	Valenciennius	facetus	Taktakishvili, 1967	Taktakishvili, I.G. 1967. Istoricheskoe razvitie semeistva Valensienniid. Metsniereba, Tbilisi.		n
Valenciennius facetus rotundus	Valenciennius	facetus rotundus	Taktakishvili, 1967	Taktakishvili, I.G. 1967. Istoricheskoe razvitie semeistva Valensienniid. Metsniereba, Tbilisi.	45, pl. 11, figs 1-4	n
Viviparus falconensis	Viviparus	falconensis	Lubenescu & Zazuleac, 1985	Lubenescu, V., Zazuleac, D. 1985. Les Viviparidés du Néogène supérieur du Bassin Dacique. Mémoires - L'Institut de Géologie et de Géophysique, 32, 77-136.	113, pl. 29, figs 12, 14-16, pl. 30, figs 1-2	v
Tylopoma falconensis	Tylopoma	falconensis	(Papaianopol & Macaleț, 2006)	Papaianopol, I., Macaleț, R. 2006. Les espèces du genre Bulimus (Gastropoda, Mesogastropoda) du Néogène Supérieur (l'interval Pontien-Romanien) du Bassin Dacique. Acta Palaeontologica Romaniae, 78A, 77-110.	85, pl. 6, fig. 8	v
Melanopsis fallax	Melanopsis	fallax	Pantanelli, 1886	Pantanelli, D. 1886. Melanopsis fossili e viventi d'Italia. Bullettino della Società Malacologica Italiana, 12, 63-82.	67, pl. 3, figs 12-13	v	http://www.biodiversitylibrary.org/item/125693#page/71/mode/1up
Bythinella falloti	Bythinella	falloti	Degrange-Touzin, 1892	Degrange-Touzin, A. 1892. Étude sur la faune terrestre, lacustre et fluviatile de l'Oligocène supérieur et du Miocène dans le Sud-Ouest de la France et principalement dans la Gironde. Actes de la Société linnéenne de Bordeaux, 45, 125-230.	174, pl. 4, fig. 8	v	http://www.biodiversitylibrary.org/item/104325#page/133/mode/1up
Anisus falsani	Anisus	falsani	(Locard, 1883)	Locard, A. 1883. Recherches paléontologiques sur les dépôts tertiaires à Milne-Edwardsia et Vivipara du Pliocène inférieur du département de l'Ain. Annales de l'Académie de Mâcon, IIe Série, 6, 2-166.	16, pl. 2, figs 6-7	v	http://gallica.bnf.fr/ark:/12148/bpt6k2136624/f3.image.langEN
Hydrobia falsani	Hydrobia	falsani	(Fontannes, 1876)	Fontannes, F. 1876. Le vallon de la Fuly et les sables à Buccins des environs d'Heyrieu. Annales de la Société d'Agriculture. Histoire naturelle et arts utiles de Lyon. Sér. 4, 8, 13-72.	69, pl. 1, fig. 13	v	http://gallica.bnf.fr/ark:/12148/bpt6k6132401p/f22.image
Viviparus falsani	Viviparus	falsani	(Fischer in Falsan & Locard, 1867)	Falsan, A., Locard, A. 1867. Monographie géologique du Mont-d'Or lyonnais, avec notes de Jourdan et Fischer (Suite). Annales des Sciences Physiques et Naturelles d'Agriculture et d'Industrie, Sér. 3, 11, 1-288.	270, pl. 4, fig. 4	v	http://gallica.bnf.fr/ark:/12148/bpt6k5489724s/f10.image
Glibertiella falunica	Glibertiella	falunica	(Cossmann, 1895)	Cossmann, M. 1895. Sur quelques formes nouvelles ou peu connues des faluns du Bordelais. Comptes Rendus de l'Association Francaise pour l'Avancement des Sciences, 23, 442-452.	447, pl. 3, figs 12-13	n
Hippeutis fasciatus	Hippeutis	fasciatus	Gottschick, 1920	Gottschick, F. 1920. Die Land- und Süßwassermollusken des Tertiärbeckens von Steinheim am Aalbuch. 6. Fortsetzung. Archiv für Molluskenkunde, 52, 163-177.	171, pl. 1, fig. 10	v
Theodoxus (Calvertia) fasciatus	Theodoxus (Calvertia)	fasciatus	Gozhik in Gozhik & Datsenko, 2007	Gozhik, P.F., Datsenko, L.N. 2007. Presnovodnyye Mollyuski pozdnego kaynozoya yuga Bostochnoy Yevropy. Chast' II. Natsional'naya Akademiya Nauk Ukrainy, Institut Geologicheskikh Nauk, Kiev.	31, pl. 31, figs 4-5, pl. 35, fig. 1	v
Romania fastigata	Romania	fastigata	Neubauer & Harzhauser in Harzhauser et al., 2012	Harzhauser, M., Neubauer, T.A., Mandic, O., Zuschin, M., Ćorić, S. 2012. A Middle Miocene endemic freshwater mollusc assemblage from an intramontane Alpine lake (Aflenz Basin, Eastern Alps, Austria). Paläontologische Zeitschrift, 86 (1), 23-41.	29, figs 3d-f, n	v
Melanopsis fateljensis	Melanopsis	fateljensis	Neubauer, Mandic & Harzhauser, 2014	Neubauer, T.A., Mandic, O., Harzhauser, M. 2014 (in press). A new melanopsid species from the Middle Miocene Kupres Basin (Bosnia and Herzegovina). The Nautilus.		v
Viviparus ferratus	Viviparus	ferratus	(Quenstedt, 1884)	Quenstedt, F.A.v. 1881-1884. Petrefaktenkunde Deutschlands. Der ersten Abteilung siebenter Band. Gasteropoden. Fues's Verlag, Leipzig.	170, pl. 190, figs 21-23	v
Melanopsis filifera	Melanopsis	filifera	Neumayr, 1880	Neumayr, M. 1880. V. Tertiäre Binnenmollusken aus Bosnien und der Hercegovina. Jahrbuch der kaiserlichen und königlichen geologischen Reichsanstalt, 30 (2), 463-486.	479, pl. 7, figs 6-7	v	http://opac.geologie.ac.at/wwwopacx/wwwopac.ashx?command=getcontent&server=images&value=JB0302_463_A.pdf
Valenciennius filipescui	Valenciennius	filipescui	Hanganu, 1972	Hanganu, E. 1972. Des espèces de Valenciennius au Pontien du Bassin dacique. Revue Roumaine de Géologie, Géophysique et Géographie, 16 (1), 21-39.	28, pl. 5, fig. 1, pl. 6, fig. 1, pl. 7, figs 1-2	v
Segmentina filocincta	Segmentina	filocincta	(Sandberger, 1875)	Sandberger, C.L.F. 1870-1875. Die Land- und Süßwasser-Conchylien der Vorwelt. C. W. Kreidel, Wiesbaden.	714, pl. 27, fig. 10	v	http://reader.digitale-sammlungen.de/de/fs1/object/display/bsb10482123_00005.html
Hydrobia fischeri	Hydrobia	fischeri	(Hermite, 1879)	Hermite, H. 1879. Études géologiques sur les îles Baléares. Première partie, Majorque et Minorque. F. Pichon, F. Savy, Paris.	322, pl. 5, figs 23-24	v	http://www.biodiversitylibrary.org/item/49098#page/11/mode/1up
Planorbis fischeri	Planorbis	fischeri	Wenz, 1919	Wenz, W. 1919. Zur Nomenklatur tertiärer Land- und Süßwassergastropoden. I. Nachrichtsblatt der Deutschen Malakozoologischen Gesellschaft, 51 (2), 68-76.	74	v	http://www.biodiversitylibrary.org/item/110094#page/82/mode/1up
Orygoceras fistula	Orygoceras	fistula	Brusina, 1893	Brusina, S. 1893. Frammenti di Malacologia terziaria Serba. Annales Géologiques de la Péninsule Balkanique, 4 (1-2), 192-208, 25-74.	204, 38, pl. 2, fig. 7	v
Nematurella flexilabris	Nematurella	flexilabris	Sandberger, 1875	Sandberger, C.L.F. 1870-1875. Die Land- und Süßwasser-Conchylien der Vorwelt. C. W. Kreidel, Wiesbaden.	575, pl. 20, fig. 24	v	http://reader.digitale-sammlungen.de/de/fs1/object/display/bsb10482123_00005.html
Zagrabica folnegovici	Zagrabica	folnegovici	Brusina, 1884	Brusina, S. 1884. Die Fauna der Congerienschichten von Agram in Kroatien. Beiträge zur Paläontologie und Geologie Österreich-Ungarns und des Orients, 3, 125-187.	175, pl. 30, fig. 24	v	http://www.landesmuseum.at/pdf_frei_remote/BPalOeU_003_0125-0187.pdf
Saccoia fontannesi	Saccoia	fontannesi	(Capellini, 1880)	Capellini, G. 1880. Gli strati a Congerie e la formazione gessoso-solfifera nella provincia di Pisa e nei dintorni di Livorno. Atti della Reale Accademia dei Lincei, Ann. 277, Memorie, Ser. 3, 5, 375-427.	399, pl. 2, figs 1-4	v
Peringia fontannesi	Peringia	fontannesi	(Dollfus & Dautzenberg, 1886)	Dollfus, G.F., Dautzenberg, P. 1886. Étude préliminaire des coquilles fossiles des faluns de la Touraine. La Feuille des Jeunes Naturalistes, 16: 77-80, 92-96, 101-105, 138-143; 17: 33-36.	139	v	http://gallica.bnf.fr/ark:/12148/bpt6k99075w
Stagnicola forbesi	Stagnicola	forbesi	(Gaudry & Fischer in Gaudry, 1867)	Gaudry, A. 1862-1867. Animaux fossiles et Géologie de l'Attique d'après les recherches faites en 1855-56 et en 1860 sous les auspices de l'Académie des Sciences. Libraire de la Société Géologique de France, Paris.	405, pl. 61, figs 20-23	v	http://reader.digitale-sammlungen.de/en/fs1/object/display/bsb10225988_00007.html
Gyraulus (Gyraulus) formosus	Gyraulus (Gyraulus)	formosus	(Brusina, 1902)	Brusina, S. 1902. Iconographia Molluscorum Fossilium in tellure tertiaria Hungariae, Croatiae, Slavoniae, Dalmatiae, Bosniae, Herzegovinae, Serbiae and Bulgariae inventorum. Officina Soc. Typographicae, Agram.	pl. 4, figs 1-2	v
Holandriana fossariformis	Holandriana	fossariformis	(Tournouër, 1879)	Tournouër, R. 1879. Conchyliorum fluviatilium fossilium, quae in stratis tertiariis superioribus Rumaniae Dr. Gregorio Stefanesco collegit, novae species. Journal de Conchyliologie, 27, 261-264.	261	v	http://biodiversitylibrary.org/item/54087#page/275/mode/1up
Valvata (Cincinna) fossaruliformis	Valvata (Cincinna)	fossaruliformis	Brusina, 1902	Brusina, S. 1902. Iconographia Molluscorum Fossilium in tellure tertiaria Hungariae, Croatiae, Slavoniae, Dalmatiae, Bosniae, Herzegovinae, Serbiae and Bulgariae inventorum. Officina Soc. Typographicae, Agram.	pl. 13, figs 9-11	v
Melanopsis fossilis	Melanopsis	fossilis	(Gmelin, 1791)	Gmelin, J.F. 1791. Caroli a Linné, systema naturae per regna tria naturae, secundum classes, ordines, genera, species, cum characteribus, differentiis, synonymis, locis. Editio decima tertia, aucta, reformata. Tomus I. Pars VI: Vermes. Beer, Lipsiae.	3485	v	http://www.biodiversitylibrary.org/item/10290#page/1/mode/1up
Melanopsis fossilis coaequata	Melanopsis	fossilis coaequata	Handmann, 1887	Handmann, R. 1887. Die fossile Conchylienfauna von Leobersdorf im Tertiärbecken von Wien. Aschendorff, Münster.	25, pl. 4, figs 8-9	v	http://sammlungen.ulb.uni-muenster.de/hd/content/pageview/2023144
Melanopsis fossilis handmanniana	Melanopsis	fossilis handmanniana	Fischer, 1996	Fischer, W. 1996. Beiträge zur Kenntnis der rezenten und fossilen Melanopsidea V. Melanopsis handmanniana nov. nomen und Melanopsis fossilis (Gmelin 1790) (Gastropoda, Prosobranchia). Club Conchylia Informationen, 28 (1/2), 25-38.	27, figs 3, 5-10	v
Melanopsis fossilis pseudoimpressa	Melanopsis	fossilis pseudoimpressa	Papp, 1953	Papp, A. 1953. Die Molluskenfauna des Pannon des Wiener Beckens. Mitteilungen der geologischen Gesellschaft in Wien, 44, 85-222.	135, pl. 11, figs 5-8	v
Gyraulus (Gyraulus) fragilis	Gyraulus (Gyraulus)	fragilis	(Pavlović, 1903)	Pavlović, P.S. 1903. Građa za poznavanje tercijara u Staroj Srbiji. Annales Géologiques de la Péninsule Balkanique, 6 (1), 155-189.	168, pl. 3, figs 26-28	v
Prososthenia francofurtana	Prososthenia	francofurtana	Fischer & Wenz, 1925	Fischer, K., Wenz, W. 1925. Die Prososthenienschichten von Frankfurt a. M.-Praunheim und ihre Fauna. Archiv für Molluskenkunde, 57, 222-233.	227, pl. 7, figs 9-10	v
Zilchiola francofurtana	Zilchiola	francofurtana	(Boettger, 1904)	Boettger, O. 1904. Eine neue Form der Paludinengattung Emmericia im Mainzer Becken. Nachrichtsblatt der Deutschen Malakozoologischen Gesellschaft, 36 (3), 112-116.	116	v	http://www.biodiversitylibrary.org/item/53294#page/346/mode/1up
Caspia (Caspia) frauenfeldi	Caspia (Caspia)	frauenfeldi	(Hörnes, 1856)	Hörnes, M. 1851-1856. Die fossilen Mollusken des Tertiär-Beckens von Wien. I. Univalven. Abhandlungen der Geologischen Reichsanstalt, 3, 185-296 (1853), 385-460 (1855), 461-736 (1856).	611, pl. 43, fig. 23	v
Hydrobia frauenfeldi	Hydrobia	frauenfeldi	(Hörnes, 1856)	Hörnes, M. 1851-1856. Die fossilen Mollusken des Tertiär-Beckens von Wien. I. Univalven. Abhandlungen der Geologischen Reichsanstalt, 3, 185-296 (1853), 385-460 (1855), 461-736 (1856).	582, pl. 47, fig. 18	v
Hydrobia frauenfeldi bohemica	Hydrobia	frauenfeldi bohemica	Procházka, 1900	Procházka, V.J. 1900. Das ostböhmische Miozän. Archiv für die naturwissenschaftliche Landesdurchforschung von Böhmen, 10 (2), 1-172.	112, textfig. 24	v	http://www.biodiversitylibrary.org/item/112150#page/46/mode/1up
Hydrobia frauenfeldi suturata	Hydrobia	frauenfeldi suturata	(Fuchs, 1873)	Fuchs, T. 1873. Beiträge zur Kenntniss fossiler Binnenfaunen. VI. Neue Conchylienarten aus den Congerien-Schichten und aus Ablagerungen der sarmatischen Stufe. Jahrbuch der k. k. geologischen Reichsanstalt, 23, 19-26.	25, pl. 4, figs 24-25	v	http://opac.geologie.ac.at/wwwopacx/wwwopac.ashx?command=getcontent&server=images&value=JB0231_019_A.pdf
Melanopsis freybergi	Melanopsis	freybergi	Kühn, 1951	Kühn, O. 1951. Süsswassermiozän von bosnischem Typus in Griechenland. Annales Géologiques des Pays Helléniques, 3, 185-192.	186, pl. 17, figs 4-5	v
Micromelania freyeri	Micromelania	freyeri	Brusina, 1897	Brusina, S. 1897. Gragja za neogensku malakološku faunu Dalmacije, Hrvatske i Slavonije uz neke vrste iz Bosne i Hercegovine i Srbije. Djela Jugoslavenske akademije znanosti i umjetnosti, 18, 1-43.	17, pl. 11, figs 9-10	v
Holandriana frici	Holandriana	frici	(Brusina, 1897)	Brusina, S. 1897. Gragja za neogensku malakološku faunu Dalmacije, Hrvatske i Slavonije uz neke vrste iz Bosne i Hercegovine i Srbije. Djela Jugoslavenske akademije znanosti i umjetnosti, 18, 1-43.	6, pl. 3, figs 25-26	v
Hydrobia friedbergi	Hydrobia	friedbergi	Simionescu & Barbu, 1940	Simionescu, I., Barbu, I.Z. 1940. La faune sarmatienne de Roumanie. Memoriile Institutului geologic al României, 3, 1-194.	68, pl. 6, figs 34-35	v
Melanopsis friedeli	Melanopsis	friedeli	Brusina, 1885	Brusina, S. 1885. Bemerkungen über rumänische Paludinenschichten mit Bezug auf Prof. Cobalcescus Werk 'Studii geologice si palaeontologice asupra unor Teramuri Tertiare din unile Parti ale Romaniei'. Verh. geol. R.-A., 6, 157-163.	160	v	http://opac.geologie.ac.at/wwwopacx/wwwopac.ashx?command=getcontent&server=images&value=VH1885_157_A.pdf
Melanopsis fritzei	Melanopsis	fritzei	Thomä, 1845	Thomä, C. 1845. Fossile Conchylien aus den Tertiärschichten bei Hochheim und Wiesbaden gesammelt und im naturhistorischen Museum zu Wiesbaden ausgestellt. Jahrbücher des Vereins für Naturkunde in Nassau, 2, 125-162.	158, pl. 2, fig. 7	v
Bithynia fuchsi	Bithynia	fuchsi	Willmann, 1981	Willmann, R. 1981. Evolution, Systematik und stratigraphische Bedeutung der neogenen Süßwassergastropoden von Rhodos und Kos/Ägäis. Palaeontographica Abt. A, 174, 10-235.	211	v
Gyraulus fuchsi	Gyraulus	fuchsi	(Lörenthey, 1902)	Lörenthey, E. 1902. Die Pannonische Fauna von Budapest. Palaeontographica, 48, 1-294.	189, pl. 12, fig. 14	v	http://www.biodiversitylibrary.org/item/103637#page/7/mode/1up
Holandriana fuchsi	Holandriana	fuchsi	(Wenz, 1928)	Wenz, W. 1928. Zur Nomenklatur tertiärer Land- und Süßwassergastropoden. VIII. Senckenbergiana, 10, 119-120.	119	v
Lithoglyphus fuchsi	Lithoglyphus	fuchsi	Brusina, 1897	Brusina, S. 1897. Gragja za neogensku malakološku faunu Dalmacije, Hrvatske i Slavonije uz neke vrste iz Bosne i Hercegovine i Srbije. Djela Jugoslavenske akademije znanosti i umjetnosti, 18, 1-43.	23, pl. 12, figs 1-2	v
Melanopsis fuchsi	Melanopsis	fuchsi	Handmann, 1882	Handmann, R. 1882. Die fossile Molluskenfauna von Kottingbrunn. Jahrbuch der k.k. Geologischen Reichsanstalt, 32, 543-564.	556	v	http://opac.geologie.ac.at/wwwopacx/wwwopac.ashx?command=getcontent&server=images&value=JB0324_543_A.pdf
Orygoceras fuchsi	Orygoceras	fuchsi	(Kittl, 1886)	Kittl, E. 1886. Ueber die miocenen Pteropoden von Oesterreich-Ungarn mit Berücksichtigung verwandter Vorkommnisse der Nachbarländer. Annalen des k.k. Naturhistorischen Hofmuseums, 1, 47-74.	50, pl. 2, figs 1-3	v	http://www.landesmuseum.at/biophp/de/band_det.php?litnr=26253
Prososthenia fuchsi	Prososthenia	fuchsi	Pavlović, 1903	Pavlović, P.S. 1903. Prinove Geologškog Zavoda. Annales Géologiques de la Péninsule Balkanique, 6 (1), 293-325.	324, pl. 9, figs 11-14	v
Valvata (Aphanotylus) fuchsi	Valvata (Aphanotylus)	fuchsi	(Brusina, 1893)	Brusina, S. 1893. Note préliminaire sur le groupe des Aphanotylus, nouveau genre de Gastropode de l'horizon à Lyrcaea, et sur quelques autres espèces nouvelles de Hongrie. Journal de Conchyliologie, 41, 179-187.	186	v	http://biodiversitylibrary.org/item/53870#page/185/mode/1up
Viviparus fuchsi	Viviparus	fuchsi	Neumayr, 1872	Neumayr, M. 1872. Die geologische Stellung der slavonischen Paludinenthone. Verhandlungen der k. k. geologischen Reichsanstalt, 1872 (4), 69.	69	v	http://opac.geologie.ac.at/wwwopacx/wwwopac.ashx?command=getcontent&server=images&value=VH1872_270_A.pdf
Gyraulus fuchsi asymmetricus	Gyraulus	fuchsi asymmetricus	(Sauerzopf, 1953)	Sauerzopf, F. 1953. Die Planorbidae aus dem Pannon des Alpenostrandes. Burgenländische Heimatblätter, 15 (2), 49-66.	62, pl. 8, fig. 4	v
Orygoceras fuchsi brusinai	Orygoceras	fuchsi brusinai	Gorjanović-Kramberger, 1890	Gorjanović-Kramberger, C. 1890. Die praepontischen Bildungen des Agramer Gebirges. Glasnik hrvatskoga naravoslovnoga društva, 5, 151-163.	158, pl. 6, fig. 10	v	http://www.biodiversitylibrary.org/item/41676#page/203/mode/1up
Orygoceras fuchsi cultratum	Orygoceras	fuchsi cultratum	Brusina, 1892	Brusina, S. 1892. Fauna fossile terziaria di Markusevec in Croazia. Con un elenco delle Dreissensidae della Dalmazia, Croazia e Slavonia. Glasnik hrvatskog naravoslovnog društva, 7, 113-210.	171	v	http://www.biodiversitylibrary.org/item/42638#page/131/mode/1up
Orygoceras fuchsi filocinctum	Orygoceras	fuchsi filocinctum	Brusina, 1892	Brusina, S. 1892. Fauna fossile terziaria di Markusevec in Croazia. Con un elenco delle Dreissensidae della Dalmazia, Croazia e Slavonia. Glasnik hrvatskog naravoslovnog društva, 7, 113-210.	171	v	http://www.biodiversitylibrary.org/item/42638#page/131/mode/1up
Prososthenia fuchsi gracilis	Prososthenia	fuchsi gracilis	Pavlović, 1931	Pavlović, P.S. 1931. O fosilnoj fauni mekušaca iz Skopske Kotline. Glasnik Skopskog naučnog društva, Odeljenje prirodnih Nauka, 9 (3), 1-28.	24, pl. 11, figs 23-24	v
Micromelania fuchsiana	Micromelania	fuchsiana	Brusina, 1874	Brusina, S. 1874. Fossile Binnen-Mollusken aus Dalmatien, Kroatien und Slavonien nebst einem Anhange. Actienbuchdruckerei, Agram.	134	v	https://archive.org/details/fossilebinnenmo00brusgoog
Melania fuchsii	Melania	fuchsii	Hoernes, 1874	Hoernes, R. 1874. Tertiär-Studien (Teile I bis V). Jahrbuch der k. k. geologischen Reichsanstalt, 24 (1), 33-80.	38, pl. 2, fig. 11	v	http://opac.geologie.ac.at/wwwopacx/wwwopac.ashx?command=getcontent&server=images&value=JB0241_033_A.pdf
Valvata (Cincinna) furlici	Valvata (Cincinna)	furlici	Brusina, 1897	Brusina, S. 1897. Gragja za neogensku malakološku faunu Dalmacije, Hrvatske i Slavonije uz neke vrste iz Bosne i Hercegovine i Srbije. Djela Jugoslavenske akademije znanosti i umjetnosti, 18, 1-43.	25, pl. 13, figs 23-25	v
Prososthenia fusiformis	Prososthenia	fusiformis	Pavlović, 1927	Pavlović, P.S. 1927. Donjopontiski mekušci iz okoline Beograda (s naročitim obzirom na fosilnu faunu okoline sela Vrčina). Sprska Akademija nauka, posebna izdanja, 66 (Prirodnjački i matematički spisi 17), 1-121.	101, pl. 14, figs 3-4	v
Melanopsis fusulatina	Melanopsis	fusulatina	Sacco, 1895	Sacco, F. 1895. I molluschi dei terreni Terziarii del Piemonte e della Liguria. Parte XVIII (Melaniidae, Littorinidae, Fossaridae, Rissoidae, Hydrobiidae, Paludinidae e Valvatidae). Carlo Clausen, Torino.	9, pl. 1, fig. 13	v	http://www.biodiversitylibrary.org/item/46676#page/9/mode/1up
Holandriana gaji	Holandriana	gaji	(Brusina, 1878)	Brusina, S. 1878. Molluscorum fossilium species novae et emendatae in tellure tertiaria Dalmatiae, Croatiae et Slavoniae inventae. Journal de Conchyliologie, 26, 347-356.	347	v	http://biodiversitylibrary.org/item/54320#page/363/mode/1up
Planorbarius garsdorfensis	Planorbarius	garsdorfensis	Schlickum & Strauch, 1979	Schlickum, W.R., Strauch, F. 1979. Die Land- und Süßwassermollusken der pliozänen Deckschichten der rheinischen Braunkohle. Abhandlungen der Senckenbergischen Naturforschenden Gesellschaft, 536, 1-144.	28, pl. 2, fig. 29	v
Valvata (Cincinna) gaudryana subpiscinalis	Valvata (Cincinna)	gaudryana subpiscinalis	Tournouër, 1866	Tournouër, R. 1866. Sur les terrains tertiaires de la Vallée supérieure de la Saône. Bulletin de la Société Géologique de France, 2éme série, 23, 769-804.	790	v
Galba gaudryi	Galba	gaudryi	Wenz, 1922	Wenz, W. 1922. Zur Nomenklatur tertiärer Land- und Süßwassergastropoden. IV. Senckenbergiana, 4, 5-7.	6	v	http://www.biodiversitylibrary.org/item/95135#page/231/mode/1up
Melanopsis gearyae	Melanopsis	gearyae	Neubauer, Harzhauser, Georgopoulou, Mandic & Kroh, 2014	Neubauer, T.A., Harzhauser, M., Georgopoulou, E., Mandic, O., Kroh, A. 2014. Replacement names and nomenclatural comments for problematic species-group names in Europe's Neogene freshwater Gastropoda. Zootaxa, 3785 (3), 453-468.	456	v	http://biotaxa.org/Zootaxa/article/download/zootaxa.3785.3.7/7657
Pontohydrobia gedjirica	Pontohydrobia	gedjirica	Badzoshvili, 1979	Badzoshvili, Ts.I. 1979. Mollyuski meotisa zapadnoy Gruzii. Metsniereba, Tbilisi.	112	v
Gyraulus geminus	Gyraulus	geminus	(Brusina, 1897)	Brusina, S. 1897. Gragja za neogensku malakološku faunu Dalmacije, Hrvatske i Slavonije uz neke vrste iz Bosne i Hercegovine i Srbije. Djela Jugoslavenske akademije znanosti i umjetnosti, 18, 1-43.	5, pl. 2, figs 11-13	v
Melanopsis geniculata	Melanopsis	geniculata	Brusina, 1874	Brusina, S. 1874. Fossile Binnen-Mollusken aus Dalmatien, Kroatien und Slavonien nebst einem Anhange. Actienbuchdruckerei, Agram.	40, pl. 1, figs 9-10	v	https://archive.org/details/fossilebinnenmo00brusgoog
Gyraulus (Armiger) geniculatus	Gyraulus (Armiger)	geniculatus	(Sandberger, 1875)	Sandberger, C.L.F. 1870-1875. Die Land- und Süßwasser-Conchylien der Vorwelt. C. W. Kreidel, Wiesbaden.	713, pl. 27, fig. 8	v	http://reader.digitale-sammlungen.de/de/fs1/object/display/bsb10482123_00005.html
Melanopsis gersondei	Melanopsis	gersondei	Willmann, 1981	Willmann, R. 1981. Evolution, Systematik und stratigraphische Bedeutung der neogenen Süßwassergastropoden von Rhodos und Kos/Ägäis. Palaeontographica Abt. A, 174, 10-235.	143	v
Viviparus getianus	Viviparus	getianus	Lubenescu & Zazuleac, 1985	Lubenescu, V., Zazuleac, D. 1985. Les Viviparidés du Néogène supérieur du Bassin Dacique. Mémoires - L'Institut de Géologie et de Géophysique, 32, 77-136.	98, pl. 20, figs 13-20, pl. 21, figs 1-20, pl. 22, figs 1-5	v
Hydrobia gibba	Hydrobia	gibba	(Braun in Walchner, 1851)	Braun, A. 1851. Darstellung der geognostischen Verhältnisse des Mainzer Beckens und seiner fossilen Fauna und Flora. 1121-1169. In: Walchner, F.A. (Ed.) Handbuch der Geognosie. Christian Theodor Gross, Karlsruhe.	1125	v
Bithynia giralanensis	Bithynia	giralanensis	Oppenheim, 1919	Oppenheim, P. 1919. Das Neogen in Kleinasien. Zeitschrift der Deutschen Geologischen Gesellschaft, 70, 1-210.	134, pl. 10, fig. 1	v
Valvata (Cincinna) giraudi	Valvata (Cincinna)	giraudi	Dollfus, 1908	Dollfus, G.F. 1908. Révision de la feuille de fontainebleau au 80:000e et de la feuille de Bourges (terrains tertiaires), au 320.000e. Bulletin des services de la carte géologique de la France, 18, 8-20.	20, textfig. 2	n
Hydrobia girondica	Hydrobia	girondica	Boettger in Degrange-Touzin, 1892	Degrange-Touzin, A. 1892. Étude sur la faune terrestre, lacustre et fluviatile de l'Oligocène supérieur et du Miocène dans le Sud-Ouest de la France et principalement dans la Gironde. Actes de la Société linnéenne de Bordeaux, 45, 125-230.	183, pl. 5, fig. 3	v	http://www.biodiversitylibrary.org/item/104325#page/133/mode/1up
Hydrobia girondica umbilicaris	Hydrobia	girondica umbilicaris	Cossmann & Peyrot, 1918	Cossmann, M., Peyrot, M.A. 1917-1918. Conchologie néogénique de l'Aquitaine. Actes de la Société linnéenne de Bordeaux, 70 (3), 5-491.	406, pl. 16, figs 13-14	v	http://www.biodiversitylibrary.org/item/103369#page/11/mode/1up
Bithynia glabra	Bithynia	glabra	(von Zieten, 1832)	von Zieten, C.-H. 1830-1832. Die Versteinerungen Württembergs. Verlag & Lithographie der Expedition des Werkes unserer Zeit, Stuttgart.	42, pl. 31, fig. 9	v	http://www.e-rara.ch/doi/10.3931/e-rara-13743
Bithynia glabra helvetica	Bithynia	glabra helvetica	(Wenz, 1930)	Wenz, W. 1930. Zur Nomenklatur tertiärer Land- und Süßwassergastropoden. XI. Senckenbergiana, 12, 64-66.	64	v
Bithynia glabra subgracilis	Bithynia	glabra subgracilis	Łomnicki, 1886	Łomnicki, A.M. 1886. Słodkowodny utwór trzeciorzędowy na Podolu Galicyjskim. Sprawozdania Komisji Fizjograficznej Polskiej Akademii Umiejętności, 20, 48-119.	72, pl. 2, fig. 26	v
Bithynia glabra subleachi	Bithynia	glabra subleachi	Gottschick, 1921	Gottschick, F. 1921. Die Land- und Süßwassermollusken des Tertiärbeckens von Steinheim am Aalbuch. 7. Fortsetzung. Archiv für Molluskenkunde, 53 (3), 163-181.	167	v
Planorbis gladilini	Planorbis	gladilini	Pavlović, 1931	Pavlović, P.S. 1931. O fosilnoj fauni mekušaca iz Skopske Kotline. Glasnik Skopskog naučnog društva, Odeljenje prirodnih Nauka, 9 (3), 1-28.	17, pl. 10, figs 4-5	v
Pyrgula gladilini	Pyrgula	gladilini	Pavlović, 1932	Pavlović, P.S. 1932. Novi prilošci za poznavanje fosilne faune iz Kosovske i Metohiskopodrimske Kotline. Bulletin du Service Géologique du Royaume de Yougoslavie, 1 (2), 231-253.	240, pl. 1, figs 8-9	v
Melanopsis glandicula	Melanopsis	glandicula	Sandberger, 1875	Sandberger, C.L.F. 1870-1875. Die Land- und Süßwasser-Conchylien der Vorwelt. C. W. Kreidel, Wiesbaden.	520, pl. 26, fig. 3	v	http://reader.digitale-sammlungen.de/de/fs1/object/display/bsb10482123_00005.html
Goniochilus glandulinus	Goniochilus	glandulinus	(Stoliczka, 1862)	Stoliczka, F. 1862. Beitrag zur Kenntnis der Molluskenfauna der Cerithien- und Inzersdorfer Schichten des ungarischen Tertiärbeckens. Verhandlungen der k.k. geologischen Reichsanstalt, 12, 529-538.	535, pl. 17, fig. 6	v
Goniochilus glandulinus formosus	Goniochilus	glandulinus formosus	(Troll, 1907)	Troll, O.v. 1907. Die pontischen Ablagerungen von Leobersdorf und ihre Fauna. Jahrbuch der k. k. geologischen Reichsanstalt, 57, 33-90.	52, pl. 2, fig. 3	v	http://opac.geologie.ac.at/wwwopacx/wwwopac.ashx?command=getcontent&server=images&value=JB0571_033_A.pdf
Goniochilus glandulinus haidingeri	Goniochilus	glandulinus haidingeri	(Stoliczka, 1862)	Stoliczka, F. 1862. Beitrag zur Kenntnis der Molluskenfauna der Cerithien- und Inzersdorfer Schichten des ungarischen Tertiärbeckens. Verhandlungen der k.k. geologischen Reichsanstalt, 12, 529-538.	536, pl. 17, fig. 7	v
Gyraulus globosus	Gyraulus	globosus	(Sauerzopf, 1953)	Sauerzopf, F. 1953. Die Planorbidae aus dem Pannon des Alpenostrandes. Burgenländische Heimatblätter, 15 (2), 49-66.	61, pl. 8, figs 1-2	v
Gyraulus globosus coristomus	Gyraulus	globosus coristomus	(Sauerzopf, 1953)	Sauerzopf, F. 1953. Die Planorbidae aus dem Pannon des Alpenostrandes. Burgenländische Heimatblätter, 15 (2), 49-66.	61, pl. 8, fig. 2	v
Choerina globula	Choerina	globula	(Neumayr in Neumayr & Paul, 1875)	Neumayr, M., Paul, C.M. 1875. Die Congerien- und Paludienschichten Slavoniens und deren Faunen. Abhandlungen der k. k. Geologischen Reichsanstalt, 7 (3), 1-106.	79, pl. 9, fig. 9	v	http://www.biodiversitylibrary.org/item/120876#page/171/mode/1up
Bania globulina	Bania	globulina	(Kókay, 2006)	Kókay, J. 2006. Nonmarine mollusc fauna from the Lower and Middle Miocene, Bakony Mts., W Hungary. Geologica Hungarica, Series Palaeontologica, 56, 1-196.	41, pl. 11, figs 3-11, pl. 12, figs 1-2	v
?Viviparus globulosus	?Viviparus	globulosus	(Serres, 1853)	Serres, M. de 1853. Note sur les dépôts diluviens, les sables et les marnes teriaires d'eau douce mis à découvert lors des fondations du Palais-de-Justice de Montpellier. Revue et magasin de zoologie pure et appliquée. 2e série, 5, 446-461, 557-565.	559	v	http://www.biodiversitylibrary.org/item/48709#page/484/mode/1up
?Viviparus glockeri	?Viviparus	glockeri	(Quenstedt, 1884)	Quenstedt, F.A.v. 1881-1884. Petrefaktenkunde Deutschlands. Der ersten Abteilung siebenter Band. Gasteropoden. Fues's Verlag, Leipzig.	47, pl. 186, fig. 74	v
Viviparus glogovensis	Viviparus	glogovensis	(Stefanescu, 1896)	Stefanescu, S. 1896. Études sur les Terrains tertiaires de Roumanie. Contribution a l'étude des faunes sarmatique, pontique et levantine. Mémoirs de la Société Géologique de France, Mémoir 15. Paléontologique, 6 (2-3), 1-147.	89, pl. 8, figs 8-9	v	http://jubilotheque.upmc.fr/ead.html?id=GM_000915_001
Theodoxus (Calvertia) gnezdai	Theodoxus (Calvertia)	gnezdai	(Brusina, 1884)	Brusina, S. 1884. Die Neritodonta Dalmatiens und Slavoniens nebst allerlei malakologischen Bemerkungen. Jahrbücher der Deutschen Malakozoologischen Gesellschaft, 11, 17-120.	94, pl. 2, figs 15-16	v	http://www.biodiversitylibrary.org/item/55039#page/31/mode/1up
Bania gobanzi	Bania	gobanzi	(Frauenfeld, 1864)	Frauenfeld, G.v. 1864. Verzeichniss der Namen der fossilen und lebenden Arten der Gattung Paludina Lam. Verhandlungen der zoologisch-botanischen Gesellschaft in Wien, 14, 561-672.	604, 610	v	http://www.landesmuseum.at/datenbanken/digilit/?litnr=28010
Gyraulus goetzendorfensis	Gyraulus	goetzendorfensis	(Sauerzopf, 1953)	Sauerzopf, F. 1953. Die Planorbidae aus dem Pannon des Alpenostrandes. Burgenländische Heimatblätter, 15 (2), 49-66.	56, pl. 7, fig. 3	v
Undulotheca gojlo	Undulotheca	gojlo	Moos, 1944	Moos, A. 1944. Neue Funde von Lymnaeiden, insbesondere von Valenciennesiiden im Pannon Kroatiens. Vjestnik Hrvatskog državnog geološkog zavoda i Hrvatskog državnog geološkog muzeja, 2/3, 341-390.	348, pl. 21, fig. 8	v
Baglivia goniogyra	Baglivia	goniogyra	Brusina, 1892	Brusina, S. 1892. Fauna fossile terziaria di Markusevec in Croazia. Con un elenco delle Dreissensidae della Dalmazia, Croazia e Slavonia. Glasnik hrvatskog naravoslovnog društva, 7, 113-210.	147	v	http://www.biodiversitylibrary.org/item/42638#page/131/mode/1up
Melanopsis gorceixi	Melanopsis	gorceixi	Tournouër, 1875	Tournouër, R. 1875. Diagnose d'une Coquille fossile des terrains tertiaires supérieurs d'eau douce de l'île de Cos. Journal de Conchyliologie, 23, 167.	76	v	http://biodiversitylibrary.org/item/53453#page/177/mode/1up
Melanopsis gorceixi aegea	Melanopsis	gorceixi aegea	Tournouër, 1875	Tournouër, R. 1875. Diagnose d'une Coquille fossile des terrains tertiaires supérieurs d'eau douce de l'île de Cos. Journal de Conchyliologie, 23, 167.	76	v	http://biodiversitylibrary.org/item/53453#page/177/mode/1up
Micromelania gorianovici	Micromelania	gorianovici	Andrusov, 1897	Andrusov, N. 1897. Fossile und lebende Dreissenidae Eurasiens [in Russian]. Tipografiya M. Merkusheva, St. Petersburg.	431	v
Orygoceras gorjanovici	Orygoceras	gorjanovici	Pavlović, 1927	Pavlović, P.S. 1927. Donjopontiski mekušci iz okoline Beograda (s naročitim obzirom na fosilnu faunu okoline sela Vrčina). Sprska Akademija nauka, posebna izdanja, 66 (Prirodnjački i matematički spisi 17), 1-121.	50	v
Omphiscola gorkai	Omphiscola	gorkai	Kovalenko in Prysjazhnjuk et al., 2006	Prysjazhnjuk, V., et al. 2006. The fresh-water gastropods from the Sarmatian (Lymnaeidea, Bulinidae, Planorbiidae) of Zwierzyniec. 256-264. In: Gozhik, P.F. (Ed.) Problemy paleontologii ta biostratigrafii proterozoyu i fanerozoyu Ukraini. NAUKA, Kiev.	260, pl. 2, fig. 12	v
?Peringia gottscheana	?Peringia	gottscheana	(von Koenen, 1883)	Koenen, A.v. 1883. Die Gastropoda holostomata und tectibranchiata, Cephalopoda und Pteropoda des Norddeutschen Miocän. Neues Jahrbuch für Mineralogie, Geologie und Paläontologie. Beilage, 2, 223-363.	319	v
Gyraulus (Gyraulus) goussardianus	Gyraulus (Gyraulus)	goussardianus	(Noulet, 1854)	Noulet, J.-B. 1854. Mémoires sur les coquilles fossiles des terrains d'eau douce du Sud-Ouest de la France. Victor Masson, Paris.	102	v	http://books.google.at/books/about/M%C3%A9moires_sur_les_coquilles_fossiles_des.html?id=6DEe7HS8FTsC&redir_esc=y
Lithoglyphus gozhiki	Lithoglyphus	gozhiki	Neubauer, Harzhauser, Kroh, Georgopoulou & Mandic, 2014	Neubauer, T.A., Harzhauser, M., Kroh, A., Georgopoulou, E., Mandic, O. 2014 (accepted). Replacement names and nomenclatural comments for problematic species-group names in Europe's Neogene freshwater Gastropoda. Part 2. ZooKeys.		v
Pyrgula (Iljinella) graciliformis	Pyrgula (Iljinella)	graciliformis	Roshka, 1973	Roshka, V.Kh. 1973. Mollyuski meotica severo-zapadnogo prichernomor'ya. Shtiintsa, Kishinev.	145, pl. 18, figs 233-247	v
Socenia graciliformis	Socenia	graciliformis	(Papp, 1954)	Papp, A. 1954. Die Molluskenfauna im Sarmat des Wiener Beckens. Mitteilungen der Geologischen Gesellschaft in Wien, 45 (1952), 1-112.	30, pl. 4, figs 25, 33-39	v
Dianella gracilis	Dianella	gracilis	(Pavlović, 1903)	Pavlović, P.S. 1903. Građa za poznavanje tercijara u Staroj Srbiji. Annales Géologiques de la Péninsule Balkanique, 6 (1), 155-189.	157, pl. 3, figs 7-8	v
Gyraulus (Armiger) gracilis	Gyraulus (Armiger)	gracilis	(Gozhik & Prysjazhnjuk, 1978)	Gozhik, P.F., Prysjazhnjuk, V.A. 1978. Presnovodnye i nazemnye molliuski miotsena Pravoberezhnoi Ukrainy. Kiev, Ed. AN UkdrSSR (Naukova Dumka).	[page?], pl. 8, figs 10-12, pl. 9, figs 13-15, pl. 31, figs 1-2	p
Hydrobia gracilis	Hydrobia	gracilis	(Rolle, 1860)	Rolle, F. 1860. Die Lignit-Ablagerung des Beckens von Schönstein in Unter-Steiermark und ihre Fossilien. Sitzungsberichte der Kaiserlichen Akademie der Wissenschaften, Mathematisch-Naturwissenschaftliche Classe, 41 (1), 7-46.	39, pl. 3, figs 4-5	v	http://www.landesmuseum.at/pdf_frei_remote/SBAWW_41_0007-0052.pdf
Micromelania gracilis	Micromelania	gracilis	Brusina, 1892	Brusina, S. 1892. Fauna fossile terziaria di Markusevec in Croazia. Con un elenco delle Dreissensidae della Dalmazia, Croazia e Slavonia. Glasnik hrvatskog naravoslovnog društva, 7, 113-210.	162	v	http://www.biodiversitylibrary.org/item/42638#page/131/mode/1up
Zilchiola gracilis	Zilchiola	gracilis	(Sandberger, 1875)	Sandberger, C.L.F. 1870-1875. Die Land- und Süßwasser-Conchylien der Vorwelt. C. W. Kreidel, Wiesbaden.	472, pl. 21, fig. 4	v	http://reader.digitale-sammlungen.de/de/fs1/object/display/bsb10482123_00005.html
Viviparus gracilis	Viviparus	gracilis	Lörenthey, 1894	Lörenthey, E. 1894. Die Pontische Fauna von Kurd im Comitate Tolna. Földtani Közlöny, 25, 73-102.	89, pl. 1, fig. 7	v
Melanopsis graciosa	Melanopsis	graciosa	Seninski, 1905	Seninski, K. 1905. Novyya Dannyya o neogenovych' plastach' Yugozapadnogo Zakavkaz'ya. Trudy Obshchestva Estestvoispytateley pri Imperatorskom Yuryevskom Universitete, 16, 1-80.	59, pl. 1, fig. 16	v
Viviparus graciosus	Viviparus	graciosus	Jekelius, 1932	Jekelius, E. 1932. Fauna Neogenă a României. Die Molluskenfauna der dazischen Stufe des Beckens von Braşov. Memoriile Institutului geologic al României, 2, 1-118.	60, pl. 5, figs 8-15	v
Boskovicia gradata	Boskovicia	gradata	Brusina, 1902	Brusina, S. 1902. Iconographia Molluscorum Fossilium in tellure tertiaria Hungariae, Croatiae, Slavoniae, Dalmatiae, Bosniae, Herzegovinae, Serbiae and Bulgariae inventorum. Officina Soc. Typographicae, Agram.	pl. 1, figs 42-43	v
Jekeliella gradata	Jekeliella	gradata	(Fuchs, 1870)	Fuchs, T. 1870. VII. Beiträge zur Kenntniss fossiler Binnenfaunen. IV. und V. Die Fanna der Congerienschichten von Tihany am Plattensee und Kúp bei Pápa in Ungarn. Jahrbuch der k. k. geologischen Reichsanstalt, 20 (4), 531-548.	536, pl. 21, figs 13-16	v	http://opac.geologie.ac.at/wwwopacx/wwwopac.ashx?command=getcontent&server=images&value=JB0204_531_A.pdf
Jekeliella gradata globulosa	Jekeliella	gradata globulosa	(Jekelius, 1944)	Jekelius, E. 1944. Sarmat und Pont von Soceni (Banat). Memoriile Institutului geologic al Romaniei, 5, 1-167.	117, pl. 43, figs 18-20	v
Tinnyea graeca	Tinnyea	graeca	(de Stefani in de Stefani et al., 1891)	De Stefani, C., Forsyth Major, C.I., Barbey, W. 1891. Samos. Etude géologique, paléontologique et botanique. Georges Bridel, Lausanne.	81, pl. 14, fig. 3	v
Graecamnicola graeca	Graecamnicola	graeca	(Fuchs, 1877)	Fuchs, T. 1877. Studien über die jüngeren Tertiärbildungen Griechenlands. Denkschriften der Kaiserlichen Akademie der Wissenschaften, Mathematisch-Naturwissenschaftliche Classe, 37 (2), 1-42.	38, pl. 5, figs 6-10	v	http://www.biodiversitylibrary.org/item/31616#page/381/mode/1up
Goniochilus graecus	Goniochilus	graecus	(Wenz, 1919)	Wenz, W. 1919. Zur Nomenklatur tertiärer Land- und Süßwassergastropoden. I. Nachrichtsblatt der Deutschen Malakozoologischen Gesellschaft, 51 (2), 68-76.	73	v	http://www.biodiversitylibrary.org/item/110094#page/82/mode/1up
Radix (Lytostoma) grammica	Radix (Lytostoma)	grammica	(Brusina, 1872)	Brusina, S. 1872. Naravoslovne crtice sa sjevero-istočne obale Jadranskoga mora. Dio prvi. Putopis. Rad Jugoslavenske akademije znanosti i umjetnosti, 19, 105-177.	17	v	http://babel.hathitrust.org/cgi/pt?id=inu.30000093667784;view=1up;seq=113
Hydrobia grandis	Hydrobia	grandis	Cobălcescu, 1883	Cobălcescu, G. 1883. Studii geologice şi paleontologice asupra unor tărâmuri terţiare din unele părţi ale României. Memoriile Geologice ale Scólei Militare din Iaşi, 1, 1-161.	141, pl. 13, fig. 15	v
Viviparus grandis	Viviparus	grandis	Neumayr in Herbich & Neumayr, 1875	Herbich, F., Neumayr, M. 1875. Beiträge zur Kenntnis fossiler Binnenfaunen. VII. Die Süsswasserablagerungen im südöstlichen Siebenbürgen. Jahrbuch der k. k. geologischen Reichsanstalt, 25, 401-431.	413, pl. 16, fig. 3	v	http://opac.geologie.ac.at/wwwopacx/wwwopac.ashx?command=getcontent&server=images&value=JB0254_401_A.pdf
Stenothyroides granulum	Stenothyroides	granulum	(Braun in Walchner, 1851)	Braun, A. 1851. Darstellung der geognostischen Verhältnisse des Mainzer Beckens und seiner fossilen Fauna und Flora. 1121-1169. In: Walchner, F.A. (Ed.) Handbuch der Geognosie. Christian Theodor Gross, Karlsruhe.	1126	v
Melanopsis granum	Melanopsis	granum	Calvert & Neumayr, 1880	Calvert, F., Neumayr, M. 1880. Die jungen Ablagerungen am Hellespont. Denkschriften der Kaiserlichen Akademie der Wissenschaften, Mathematisch-Naturwissenschaftliche Classe, 40, 357-378.	376, pl. 2, fig. 23	v	http://www.biodiversitylibrary.org/item/104344#page/395/mode/1up
Theodoxus (?Calvertia) grateloupianus	Theodoxus (?Calvertia)	grateloupianus	(Férussac, 1823)	Férussac, A.E.J.P.J.F.d'Audebard de 1823. Histoire naturelle générale et particulière des mollusques terrestres et fluviatiles. Livraison 20, Nérites fossiles. Paris.	fig. 13	v
Theodoxus grateloupianus trigonulus	Theodoxus	grateloupianus trigonulus	Kókay, 2006	Kókay, J. 2006. Nonmarine mollusc fauna from the Lower and Middle Miocene, Bakony Mts., W Hungary. Geologica Hungarica, Series Palaeontologica, 56, 1-196.	28, pl. 1, figs 6-7	v
Hydrobia gregaria	Hydrobia	gregaria	(Schlotheim, 1820)	Schlotheim, E.F.v. 1820. Die Petrefactenkunde auf ihrem jetzigen Standpunkte durch die Beschreibung seiner Sammlung versteinerter und fossiler Überreste des Thier- und Pflanzenreichs der Vorwelt erläutert. Becker, Gotha.	108	v	http://books.google.at/books/about/Die_Petrefactenkunde_auf_ihrem_jetzigen.html?id=4SQ-AAAAcAAJ&redir_esc=y
Prososthenia gregaria	Prososthenia	gregaria	(Fuchs, 1877)	Fuchs, T. 1877. Studien über die jüngeren Tertiärbildungen Griechenlands. Denkschriften der Kaiserlichen Akademie der Wissenschaften, Mathematisch-Naturwissenschaftliche Classe, 37 (2), 1-42.	34, pl. 3, figs 27-29	v	http://www.biodiversitylibrary.org/item/31616#page/381/mode/1up
Valvata gregaria	Valvata	gregaria	Bukowski, 1896	Bukowski, G.v. 1896. Die levantinische Molluskenfauna der Insel Rhodus, II. Theil. Schluss. Denkschriften der Kaiserlichen Akademie der Wissenschaften, Mathematisch-Naturwissenschaftliche Classe, 63, 1-70.	25, pl. 8, figs 7-8	v	http://www.landesmuseum.at/pdf_frei_remote/DAKW_63_0001-0070.pdf
Theodoxus (Theodoxus) gregarius	Theodoxus (Theodoxus)	gregarius	(Thomä, 1845)	Thomä, C. 1845. Fossile Conchylien aus den Tertiärschichten bei Hochheim und Wiesbaden gesammelt und im naturhistorischen Museum zu Wiesbaden ausgestellt. Jahrbücher des Vereins für Naturkunde in Nassau, 2, 125-162.	160, pl. 3, fig. 3	v
Staliopsis grimmi	Staliopsis	grimmi	(Schlickum, 1961)	Schlickum, W.R. 1961. Die Gattung Euchilus Sandberger. Archiv für Molluskenkunde, 90, 59-68.	64, pl. 3, fig. 4	v
Odontohydrobia groisenbachensis	Odontohydrobia	groisenbachensis	Neubauer & Harzhauser in Harzhauser et al., 2012	Harzhauser, M., Neubauer, T.A., Mandic, O., Zuschin, M., Ćorić, S. 2012. A Middle Miocene endemic freshwater mollusc assemblage from an intramontane Alpine lake (Aflenz Basin, Eastern Alps, Austria). Paläontologische Zeitschrift, 86 (1), 23-41.	30, figs 3g-h	v
Tinnyea grossecostata	Tinnyea	grossecostata	(Klein, 1852)	Klein, A. 1852. Conchylien der Süsswasserkalkformation Württembergs. Jahreshefte des Vereins für vaterländische Naturkunde in Württemberg, 8, 157-164.	158, pl. 3, fig. 11	v	http://www.biodiversitylibrary.org/item/33511#page/169/mode/1up
Theodoxus (Neritaea) groyanus	Theodoxus (Neritaea)	groyanus	(Férussac, 1823)	Férussac, A.E.J.P.J.F.d'Audebard de 1823. Histoire naturelle générale et particulière des mollusques terrestres et fluviatiles. Livraison 20, Nérites fossiles. Paris.	figs 1-3	v
Nystia (Nystia) gruenewaldi	Nystia (Nystia)	gruenewaldi	Schlickum, 1970	Schlickum, W.R. 1970. Zur Gattung Nystia Tournouer. Archiv für Molluskenkunde, 100, 291-293.	291, fig. 11	v
Anisus guerichi	Anisus	guerichi	(Andreae, 1902)	Andreae, A. 1902. Zweiter Beitrag zur Binnenconchylienfauna des Miocäns von Oppeln in Schlesien. Mitteilungen aus dem Roemer-Museum, Hildesheim, 18, 1-31.	21, fig. 10	v
Melanopsis guernei	Melanopsis	guernei	Brusina, 1902	Brusina, S. 1902. Iconographia Molluscorum Fossilium in tellure tertiaria Hungariae, Croatiae, Slavoniae, Dalmatiae, Bosniae, Herzegovinae, Serbiae and Bulgariae inventorum. Officina Soc. Typographicae, Agram.	pl. 5, fig. 60	v
Neoclivunella gutta	Neoclivunella	gutta	Kochansky-Devidé & Pikija, 1976	Kochansky-Devidé, V., Pikija, M. 1976. Panonske Clivunellidae (Gastropoda) sjeverne Hrvatske. Geološki vjesnik, 29, 397-407.	400, pl. 1, figs 1-2	v
Galba halavatsi	Galba	halavatsi	Wenz, 1922	Wenz, W. 1922. Zur Nomenklatur tertiärer Land- und Süßwassergastropoden. IV. Senckenbergiana, 4, 5-7.	6	v	http://www.biodiversitylibrary.org/item/95135#page/231/mode/1up
Planorbarius halavatsi	Planorbarius	halavatsi	Neubauer, Harzhauser, Kroh, Georgopoulou & Mandic, 2014	Neubauer, T.A., Harzhauser, M., Kroh, A., Georgopoulou, E., Mandic, O. 2014 (accepted). Replacement names and nomenclatural comments for problematic species-group names in Europe's Neogene freshwater Gastropoda. Part 2. ZooKeys.		v
Undulotheca halavatsi	Undulotheca	halavatsi	(Gorjanović-Kramberger, 1901)	Gorjanović-Kramberger, K. 1901. Über die Gattung Valeneiennesia und einige unterpontische Limnaeen. Beitr. Paläont. Geol. Österr.-Ungarns u. d. Orients, 13 (3), 121-140.	137, pl. 10, fig. 11	v	http://www.biodiversitylibrary.org/item/50663#page/155/mode/1up
Prososthenia hamiltoniana	Prososthenia	hamiltoniana	(Forbes, 1845)	Forbes, E. 1845. Note on the Fossils collected by Lieut. Spratt in the Freshwater Tertiary Formation of the Gulf of Smyrna. The Quarterly Journal of the Geological Society of London, 1, 162-164.	164, fig. c	v	http://www.biodiversitylibrary.org/item/114075#page/218/mode/1up
Boskovicia hantkeni	Boskovicia	hantkeni	Lörenthey, 1894	Lörenthey, I. 1894. A Szegzárdi, Nagy-Mányoki és Árpádi Felsö-Pontusi lerakodások és faunájok. A Magyar Királyi Földtani Intézet évkönyve, 10 (4), 67-142.	113, pl. 5, fig. 11	v
Melanopsis harpula	Melanopsis	harpula	Neumayr in Neumayr & Paul, 1875	Neumayr, M., Paul, C.M. 1875. Die Congerien- und Paludienschichten Slavoniens und deren Faunen. Abhandlungen der k. k. Geologischen Reichsanstalt, 7 (3), 1-106.	38, pl. 7, fig. 1	v	http://www.biodiversitylibrary.org/item/120876#page/171/mode/1up
Melanopsis hastata	Melanopsis	hastata	Neumayr in Neumayr & Paul, 1875	Neumayr, M., Paul, C.M. 1875. Die Congerien- und Paludienschichten Slavoniens und deren Faunen. Abhandlungen der k. k. Geologischen Reichsanstalt, 7 (3), 1-106.	40, pl. 7, figs 7-8	v	http://www.biodiversitylibrary.org/item/120876#page/171/mode/1up
Muellerpalia haszprunari	Muellerpalia	haszprunari	Neubauer, Harzhauser, Kroh, Georgopoulou & Mandic, 2014	Neubauer, T.A., Harzhauser, M., Kroh, A., Georgopoulou, E., Mandic, O. 2014 (accepted). Replacement names and nomenclatural comments for problematic species-group names in Europe's Neogene freshwater Gastropoda. Part 2. ZooKeys.		v
Muellerpalia haszprunari octonaria	Muellerpalia	haszprunari octonaria	(Brusina, 1902)	Brusina, S. 1902. Iconographia Molluscorum Fossilium in tellure tertiaria Hungariae, Croatiae, Slavoniae, Dalmatiae, Bosniae, Herzegovinae, Serbiae and Bulgariae inventorum. Officina Soc. Typographicae, Agram.	pl. 13, figs 5-8	v
Muellerpalia haszprunari unicincta	Muellerpalia	haszprunari unicincta	(Lörenthey, 1906)	Lörenthey, I. 1906. Beitrage zur Fauna und stratigraphischen Lage der pannonischen Schichten in der Umgebung des Balatonsees. Resultate der wissenschaftlichen Erforschung des Balatonsees, Bd. 1, Teil 1. Anhang 4, 1-216.	165, pl. 1, fig.16	v
Melanopsis haueri	Melanopsis	haueri	Handmann, 1882	Handmann, R. 1882. Die fossile Molluskenfauna von Kottingbrunn. Jahrbuch der k.k. Geologischen Reichsanstalt, 32, 543-564.	558	v	http://opac.geologie.ac.at/wwwopacx/wwwopac.ashx?command=getcontent&server=images&value=JB0324_543_A.pdf
Pseudodianella haueri	Pseudodianella	haueri	(Neumayr, 1869)	Neumayr, M. 1869. II. Beiträge zur Kenntniss fossiler Binnenfaunen. Jahrbuch der kaiserlichen und königlichen geologischen Reichsanstalt, 19, 355-382.	362, pl. 11, figs 1-2	v	http://www.landesmuseum.at/pdf_frei_remote/JbGeolReichsanst_019_0355-0382.pdf
Segmentina haueri	Segmentina	haueri	Stoliczka, 1862	Stoliczka, F. 1862. Beitrag zur Kenntnis der Molluskenfauna der Cerithien- und Inzersdorfer Schichten des ungarischen Tertiärbeckens. Verhandlungen der k.k. geologischen Reichsanstalt, 12, 529-538.	534, pl. 17, fig. 3	v
Melanopsis haueri banovaci	Melanopsis	haueri banovaci	Brusina, 1902	Brusina, S. 1902. Iconographia Molluscorum Fossilium in tellure tertiaria Hungariae, Croatiae, Slavoniae, Dalmatiae, Bosniae, Herzegovinae, Serbiae and Bulgariae inventorum. Officina Soc. Typographicae, Agram.	pl. 6, figs 67-68	v
Melanopsis haueri markusevecensis	Melanopsis	haueri markusevecensis	Wenz, 1930	Wenz, W. 1930. Zur Nomenklatur tertiärer Land- und Süßwassergastropoden. XI. Senckenbergiana, 12, 64-66.	65	v
Melanopsis haueri ripanjensis	Melanopsis	haueri ripanjensis	Neubauer, Harzhauser, Kroh, Georgopoulou & Mandic, 2014	Neubauer, T.A., Harzhauser, M., Kroh, A., Georgopoulou, E., Mandic, O. 2014 (accepted). Replacement names and nomenclatural comments for problematic species-group names in Europe's Neogene freshwater Gastropoda. Part 2. ZooKeys.		v
Viviparus heberti	Viviparus	heberti	Cobălcescu, 1883	Cobălcescu, G. 1883. Studii geologice şi paleontologice asupra unor tărâmuri terţiare din unele părţi ale României. Memoriile Geologice ale Scólei Militare din Iaşi, 1, 1-161.	130, pl. 10, fig. 8	v
Melanoides heberti	Melanoides	heberti	(Hermite, 1879)	Hermite, H. 1879. Études géologiques sur les îles Baléares. Première partie, Majorque et Minorque. F. Pichon, F. Savy, Paris.	322, pl. 5, figs 19-20	v	http://www.biodiversitylibrary.org/item/49098#page/11/mode/1up
Holandriana heckneri	Holandriana	heckneri	(Koch, 1917)	Koch, F. 1917. Levantinska fauna Vukomeričkih gorica. Glasnik hrvatskoga prirodoslovnoga društva, 29, 7-17.	9	v	http://www.biodiversitylibrary.org/item/41618#page/217/mode/1up
Viviparus hectoris	Viviparus	hectoris	(Hoernes, 1877)	Hoernes, R. 1877. Ein Beitrag zur Kenntniss fossiler Binnenfaunen. (Süsswasserschichten unter den sarmatischen Ablagerungen am Marmorameere.). Sitzungsberichte der Kaiserlichen Akademie der Wissenschaften, Math.-Naturw. Classe, 74, 7-34.	25, fig. 16	v	http://www.biodiversitylibrary.org/item/35546#page/13/mode/1up
Valvata heidemariae	Valvata	heidemariae	Willmann, 1981	Willmann, R. 1981. Evolution, Systematik und stratigraphische Bedeutung der neogenen Süßwassergastropoden von Rhodos und Kos/Ägäis. Palaeontographica Abt. A, 174, 10-235.	158	v
Valvata heidemariae willmanni	Valvata	heidemariae willmanni	Neubauer, Harzhauser, Kroh, Georgopoulou & Mandic, 2014	Neubauer, T.A., Harzhauser, M., Kroh, A., Georgopoulou, E., Mandic, O. 2014 (accepted). Replacement names and nomenclatural comments for problematic species-group names in Europe's Neogene freshwater Gastropoda. Part 2. ZooKeys.		v
?Xestopyrguloides heldreichii	?Xestopyrguloides	heldreichii	(Fuchs, 1877)	Fuchs, T. 1877. Studien über die jüngeren Tertiärbildungen Griechenlands. Denkschriften der Kaiserlichen Akademie der Wissenschaften, Mathematisch-Naturwissenschaftliche Classe, 37 (2), 1-42.	14, pl. 2, figs 45-47	v	http://www.biodiversitylibrary.org/item/31616#page/381/mode/1up
Pseudamnicola helicella	Pseudamnicola	helicella	(Sandberger, 1859)	Sandberger, C.L.F. 1858-1863. Die Conchylien des Mainzer Tertiärbeckens. C. W. Kreidel, Wiesbaden.	85, pl. 6, fig. 13	v	http://www.biodiversitylibrary.org/item/49038#page/7/mode/1up
Valvata helicoides	Valvata	helicoides	Stoliczka, 1862	Stoliczka, F. 1862. Beitrag zur Kenntnis der Molluskenfauna der Cerithien- und Inzersdorfer Schichten des ungarischen Tertiärbeckens. Verhandlungen der k.k. geologischen Reichsanstalt, 12, 529-538.	535, pl. 17, fig. 5	v
Gyraulus helicophantoides	Gyraulus	helicophantoides	(Pavlović, 1927)	Pavlović, P.S. 1927. Donjopontiski mekušci iz okoline Beograda (s naročitim obzirom na fosilnu faunu okoline sela Vrčina). Sprska Akademija nauka, posebna izdanja, 66 (Prirodnjački i matematički spisi 17), 1-121.	54, pl. 6, figs 16-17	v
Valvata (Aphanotylus) hellenica	Valvata (Aphanotylus)	hellenica	Tournouër in Fischer, 1877	Fischer, P. 1877. Paléontologie des terrains tertiaires de l'île de Rhodes avec la collaboration de MM. Cotteau, Manzoni et Tournouër. Mémoirs de la Société Géologique de France, Sér. 3, 1 (2), 1-74.	55	v	http://www.biodiversitylibrary.org/item/133670#page/57/mode/1up
Valvata (Aphanotylus) hellenica cabeolensis	Valvata (Aphanotylus)	hellenica cabeolensis	Fontannes, 1881	Fontannes, F. 1881. Les terrains tertiaires du bassin de Crest. Annales de la Société d'Agriculture. Histoire naturelle et arts utiles de Lyon, 3, 827-1046.	1013, pl. 1, fig. 19	v	http://gallica.bnf.fr/ark:/12148/bpt6k6154617d/f856.image
Theodoxus hellenicus	Theodoxus	hellenicus	(Bukowski, 1896)	Bukowski, G.v. 1896. Die levantinische Molluskenfauna der Insel Rhodus, II. Theil. Schluss. Denkschriften der Kaiserlichen Akademie der Wissenschaften, Mathematisch-Naturwissenschaftliche Classe, 63, 1-70.	11, pl. 7, figs 10-18	v	http://www.landesmuseum.at/pdf_frei_remote/DAKW_63_0001-0070.pdf
Theodoxus hellenicus constrictus	Theodoxus	hellenicus constrictus	(Bukowski, 1896)	Bukowski, G.v. 1896. Die levantinische Molluskenfauna der Insel Rhodus, II. Theil. Schluss. Denkschriften der Kaiserlichen Akademie der Wissenschaften, Mathematisch-Naturwissenschaftliche Classe, 63, 1-70.	13, pl. 7, figs 15-18	v	http://www.landesmuseum.at/pdf_frei_remote/DAKW_63_0001-0070.pdf
Theodoxus hellenicus pseudomicans	Theodoxus	hellenicus pseudomicans	(Bukowski, 1896)	Bukowski, G.v. 1896. Die levantinische Molluskenfauna der Insel Rhodus, II. Theil. Schluss. Denkschriften der Kaiserlichen Akademie der Wissenschaften, Mathematisch-Naturwissenschaftliche Classe, 63, 1-70.	3, pl. 7, figs 1-5	v	http://www.landesmuseum.at/pdf_frei_remote/DAKW_63_0001-0070.pdf
Holandriana hellespontica	Holandriana	hellespontica	(Calvert & Neumayr, 1880)	Calvert, F., Neumayr, M. 1880. Die jungen Ablagerungen am Hellespont. Denkschriften der Kaiserlichen Akademie der Wissenschaften, Mathematisch-Naturwissenschaftliche Classe, 40, 357-378.	374, pl. 2, fig. 14	v	http://www.biodiversitylibrary.org/item/104344#page/395/mode/1up
Melanopsis hennersdorfensis	Melanopsis	hennersdorfensis	Fischer, 1993	Fischer, W. 1993. Melanopsis hennersdorfensis n. sp., eine neue fossile Melanopside (Gastropoda: Thiaridae) aus dem Wiener Becken (Miocän/Pannon). Club Conchylia Informationen, 25 (2), 179-183.	180, figs 1, 3	v
Viviparus herbichi	Viviparus	herbichi	Neumayr in Herbich & Neumayr, 1875	Herbich, F., Neumayr, M. 1875. Beiträge zur Kenntnis fossiler Binnenfaunen. VII. Die Süsswasserablagerungen im südöstlichen Siebenbürgen. Jahrbuch der k. k. geologischen Reichsanstalt, 25, 401-431.	414, pl. 16, figs 7-8	v	http://opac.geologie.ac.at/wwwopacx/wwwopac.ashx?command=getcontent&server=images&value=JB0254_401_A.pdf
Planorbarius heriacensis	Planorbarius	heriacensis	(Fontannes, 1876)	Fontannes, F. 1876. Le vallon de la Fuly et les sables à Buccins des environs d'Heyrieu. Annales de la Société d'Agriculture. Histoire naturelle et arts utiles de Lyon. Sér. 4, 8, 13-72.	61, pl. 1, fig. 9	v	http://gallica.bnf.fr/ark:/12148/bpt6k6132401p/f22.image
Hydrobia hermitei	Hydrobia	hermitei	Wenz, 1919	Wenz, W. 1919. Zur Nomenklatur tertiärer Land- und Süßwassergastropoden. I. Nachrichtsblatt der Deutschen Malakozoologischen Gesellschaft, 51 (2), 68-76.	72	v	http://www.biodiversitylibrary.org/item/110094#page/82/mode/1up
Sandbergerina heroldi	Sandbergerina	heroldi	(Schlickum, 1974)	Schlickum, W.R. 1974. Zur miozanen Süßwassergastropodenfauna der Rhön. Archiv für Molluskenkunde, 104 (1-3), 69-71.	69, fig. 1	v
Gyraulus (Gyraulus) hians	Gyraulus (Gyraulus)	hians	(Rolle, 1860)	Rolle, F. 1860. Die Lignit-Ablagerung des Beckens von Schönstein in Unter-Steiermark und ihre Fossilien. Sitzungsberichte der Kaiserlichen Akademie der Wissenschaften, Mathematisch-Naturwissenschaftliche Classe, 41 (1), 7-46.	32, pl. 2, fig. 5	v	http://www.landesmuseum.at/pdf_frei_remote/SBAWW_41_0007-0052.pdf
Marticia hidalgoi	Marticia	hidalgoi	Brusina, 1902	Brusina, S. 1902. Iconographia Molluscorum Fossilium in tellure tertiaria Hungariae, Croatiae, Slavoniae, Dalmatiae, Bosniae, Herzegovinae, Serbiae and Bulgariae inventorum. Officina Soc. Typographicae, Agram.	pl. 29, figs 31-32	v
Myxas hidasensis	Myxas	hidasensis	Csepreghy-Meznerics, 1950	Csepreghy-Meznerics, I. 1950. A hidasi (Baranya m.) tortonai fauna. Magyar Földtani Intézet Èvkönyve, 39 (2), 3-115.	64	v
Sandbergerina hidasensis	Sandbergerina	hidasensis	(Kókay, 1967)	Kókay, J. 1967. A Bakony-hegység felsötortonai képzödményei [Obertortonische Ablagerungen des Bakonygebirges]. Földtani Közlöny, 97, 74-90.	84, 90, pl. 8, figs 3-6	v
Anisus hilgendorfi	Anisus	hilgendorfi	(Fraas, 1868)	Fraas, E. 1868. Begleitworte zur geognostischen Spezialkarte von Württemberg: Atlasblatt Stuttgart mit den Umgebungen von Ludwigsburg, Cannstatt, Vaihingen und Markgröningen. Privately published, Stuttgart.	14	n
Anisus hilgendorfi subcarinatus	Anisus	hilgendorfi subcarinatus	(Gottschick, 1920)	Gottschick, F. 1920. Die Land- und Süßwassermollusken des Tertiärbeckens von Steinheim am Aalbuch. 6. Fortsetzung. Archiv für Molluskenkunde, 52, 163-177.	163	v
Theodoxus (Theodoxus) hisingeri	Theodoxus (Theodoxus)	hisingeri	(Bellardi & Michelotti, 1841)	Bellardi, L., Michelotti, G. 1841. Saggio orittografico sulla classe dei Gasteropodi del Piemonte. Memorie della Reale Accademia delle Scienze di Torino, Serie II, 3, 93-174.	73, pl. 8, figs 7-8	v	http://www.biodiversitylibrary.org/item/32584#page/187/mode/1up
Lithoglyphus histrio	Lithoglyphus	histrio	Neumayr in Neumayr & Paul, 1875	Neumayr, M., Paul, C.M. 1875. Die Congerien- und Paludienschichten Slavoniens und deren Faunen. Abhandlungen der k. k. Geologischen Reichsanstalt, 7 (3), 1-106.	75, pl. 9, fig. 20	v	http://www.biodiversitylibrary.org/item/120876#page/171/mode/1up
Bania hoeckae	Bania	hoeckae	(Harzhauser & Binder, 2004)	Harzhauser, M., Binder, H. 2004. Synopsis of the Late Miocene mollusc fauna of the classical sections Richardhof and Eichkogel in the Vienna Basin (Austria, Pannonian, MN 9-MN11). Archiv für Molluskenkunde, 133 (1-2), 1-57.	8, pl. 2, figs 14-17	v
Ctyrokia hoelzli	Ctyrokia	hoelzli	(Schlickum, 1964)	Schlickum, W.R. 1964. Die Molluskenfauna der Süßbrackwassermolasse Niederbayerns. Archiv für Molluskenkunde, 93, 1-70.	10, pl. 1, fig. 21	v
Theodoxus (?Calvertia) hoernesanus	Theodoxus (?Calvertia)	hoernesanus	(Semper, 1867)	Semper, O. 1867. Description de deux espèces fossiles du genre Neritina. Journal de Conchyliologie, 15, 322-324.	323, pl. 9, fig. 6	v	http://biodiversitylibrary.org/item/52768#page/326/mode/1up
Hydrobia hoernesi	Hydrobia	hoernesi	Friedberg, 1923	Friedberg, W. 1911-1928. Mięczaki mioceńskie ziem polskich (Mollusca miocaenica Poloniae). I. Ślimaki i łódkonogi (Gastropoda et Scaphopoda). Nakładem Muzeum imienia Dzieduszyckich we Lwowie, Lwów i Poznan.	402, pl. 24, figs 9-10	v
Fossarulus hoernesi	Fossarulus	hoernesi	Brusina, 1897	Brusina, S. 1897. Gragja za neogensku malakološku faunu Dalmacije, Hrvatske i Slavonije uz neke vrste iz Bosne i Hercegovine i Srbije. Djela Jugoslavenske akademije znanosti i umjetnosti, 18, 1-43.	21, pl. 7, figs 29-30	v
Gyraulus (Gyraulus) hoernesi	Gyraulus (Gyraulus)	hoernesi	(Rolle, 1860)	Rolle, F. 1860. Die Lignit-Ablagerung des Beckens von Schönstein in Unter-Steiermark und ihre Fossilien. Sitzungsberichte der Kaiserlichen Akademie der Wissenschaften, Mathematisch-Naturwissenschaftliche Classe, 41 (1), 7-46.	26, pl. 2, fig. 1	v	http://www.landesmuseum.at/pdf_frei_remote/SBAWW_41_0007-0052.pdf
Valvata (Cincinna) hoernesi	Valvata (Cincinna)	hoernesi	Penecke, 1886	Penecke, K.A. 1886. Beiträge zur Kenntniss der Fauna der slavonischen Paludinenschichten. Beiträge zur Paläontologie Österreich-Ungarns und des Orients, 4, 15-44.	38, pl. 10, fig. 3	v	http://www.biologiezentrum.at/pdf_frei_remote/BPalOeU_004_0015-0044.pdf
Viviparus hoernesi	Viviparus	hoernesi	Neumayr, 1869	Neumayr, M. 1869. II. Beiträge zur Kenntniss fossiler Binnenfaunen. Jahrbuch der kaiserlichen und königlichen geologischen Reichsanstalt, 19, 355-382.	376, pl. 14, figs 13-14	v	http://www.landesmuseum.at/pdf_frei_remote/JbGeolReichsanst_019_0355-0382.pdf
Valvata (Valvata) homalogyra	Valvata (Valvata)	homalogyra	Brusina, 1874	Brusina, S. 1874. Fossile Binnen-Mollusken aus Dalmatien, Kroatien und Slavonien nebst einem Anhange. Actienbuchdruckerei, Agram.	90	v	https://archive.org/details/fossilebinnenmo00brusgoog
Gyraulus homalosomus	Gyraulus	homalosomus	(Brusina, 1902)	Brusina, S. 1902. Iconographia Molluscorum Fossilium in tellure tertiaria Hungariae, Croatiae, Slavoniae, Dalmatiae, Bosniae, Herzegovinae, Serbiae and Bulgariae inventorum. Officina Soc. Typographicae, Agram.	pl. 3, figs 34-36	v
Melanopsis hranilovici	Melanopsis	hranilovici	Brusina, 1897	Brusina, S. 1897. Gragja za neogensku malakološku faunu Dalmacije, Hrvatske i Slavonije uz neke vrste iz Bosne i Hercegovine i Srbije. Djela Jugoslavenske akademije znanosti i umjetnosti, 18, 1-43.	12, pl. 5, fig. 12	v
Pseudamnicola hungarica	Pseudamnicola	hungarica	(Frauenfeld, 1862)	Frauenfeld, G.v. 1862. Ueber ein neues Höhlen-Carychium (Zospeum Brg.) und zwei neue fossile Paludinen. Verhandlungen der zoologisch-botanischen Gesellschaft in Wien, 12, 969-972.	972	v	http://www.landesmuseum.at/datenbanken/digilit/?litnr=28008
Pyrgula hungarica	Pyrgula	hungarica	Lörenthey, 1894	Lörenthey, E. 1894. Die Pontische Fauna von Kurd im Comitate Tolna. Földtani Közlöny, 25, 73-102.	86, pl. 2, fig. 9	v
Ancylus hungaricus	Ancylus	hungaricus	Brusina, 1902	Brusina, S. 1902. Iconographia Molluscorum Fossilium in tellure tertiaria Hungariae, Croatiae, Slavoniae, Dalmatiae, Bosniae, Herzegovinae, Serbiae and Bulgariae inventorum. Officina Soc. Typographicae, Agram.	pl. 1, figs 22-25	v
Melanopsis hybostoma	Melanopsis	hybostoma	Brusina, 1874	Brusina, S. 1874. Fossile Binnen-Mollusken aus Dalmatien, Kroatien und Slavonien nebst einem Anhange. Actienbuchdruckerei, Agram.	31	v	https://archive.org/details/fossilebinnenmo00brusgoog
Melanopsis hybostoma amaradica	Melanopsis	hybostoma amaradica	Fontannes, 1887	Fontannes, F. 1887. Contribution a la faune malacologique des terrains néogènes de la Roumanie. Archives du Musèum d' Histoire naturelle de Lyon, 4, 321-365.	337, pl. 26, figs 20-22	v	http://www.biodiversitylibrary.org/item/99444#page/330/mode/1up
Belchatovia hydrobiopsis	Belchatovia	hydrobiopsis	Kadolsky & Piechocki, 2000	Kadolsky, D., Piechocki, A. 2000. Freshwater Rissooidea from the Miocene of Belchatów, Poland (Gastropoda Prosobranchia: Hydrobiidae, Pomatiopsidae). Archiv für Molluskenkunde, 128 (1-2), 217-236.	224, textfigs 13-14, pl. 1, fig. 4	v
Valvata (Cincinna) ilici	Valvata (Cincinna)	ilici	Brusina, 1897	Brusina, S. 1897. Gragja za neogensku malakološku faunu Dalmacije, Hrvatske i Slavonije uz neke vrste iz Bosne i Hercegovine i Srbije. Djela Jugoslavenske akademije znanosti i umjetnosti, 18, 1-43.	26, pl. 13, figs 26-27	v
Ferrissia illyrica	Ferrissia	illyrica	(Neumayr, 1880)	Neumayr, M. 1880. V. Tertiäre Binnenmollusken aus Bosnien und der Hercegovina. Jahrbuch der kaiserlichen und königlichen geologischen Reichsanstalt, 30 (2), 463-486.	486, pl. 7, fig. 16	v	http://opac.geologie.ac.at/wwwopacx/wwwopac.ashx?command=getcontent&server=images&value=JB0302_463_A.pdf
Theodoxus imbricatus	Theodoxus	imbricatus	(Brusina, 1878)	Brusina, S. 1878. Molluscorum fossilium species novae et emendatae in tellure tertiaria Dalmatiae, Croatiae et Slavoniae inventae. Journal de Conchyliologie, 26, 347-356.	353	v	http://biodiversitylibrary.org/item/54320#page/363/mode/1up
Theodoxus imbricatus exarmatus	Theodoxus	imbricatus exarmatus	(Brusina, 1907)	Brusina, S. 1907. Naravoslovne crtice sa sjevero-istočne obale Jadranskoga mora. Dio cetvrti i posljednji. Specijalni. Rad Jugoslavenske akademije znanosti i umjetnosti, 169, 195-251.	220	v
Bania immutata	Bania	immutata	(Hörnes, 1856)	Hörnes, M. 1851-1856. Die fossilen Mollusken des Tertiär-Beckens von Wien. I. Univalven. Abhandlungen der Geologischen Reichsanstalt, 3, 185-296 (1853), 385-460 (1855), 461-736 (1856).	587, pl. 47, fig. 23	v
Melania immutata	Melania	immutata	Handmann, 1882	Handmann, R. 1882. Die fossile Molluskenfauna von Kottingbrunn. Jahrbuch der k.k. Geologischen Reichsanstalt, 32, 543-564.	561	v	http://opac.geologie.ac.at/wwwopacx/wwwopac.ashx?command=getcontent&server=images&value=JB0324_543_A.pdf
Melanopsis impressa	Melanopsis	impressa	Krauss, 1852	Krauss, F. 1852. Die Mollusken der Tertiärformation von Kirchberg an der Iller. Jahreshefte des Vereins für vaterländische Naturkunde in Württemberg, 8, 136-157.	143, pl. 3, fig. 3	v	http://www.biodiversitylibrary.org/item/33511#page/148/mode/1up
Micromelania impressa	Micromelania	impressa	Wenz, 1925	Wenz, W. 1925. Zur Nomenklatur tertiärer Land- und Süßwassergastropoden. VII. Senckenbergiana, 7, 124-125.	125	v
Radix impressa	Radix	impressa	(Sinzov, 1875)	Sinzov, I. 1875. Opisaniye novykh i maloissledovannykh form rakovin iz tretichnykh obrazovaniy Novorossii. Zapiski novorossiiskoe obshchestvo estestvoispytatelei, 3, 1-59.	10, pl. 1, fig. 18	v
Melanopsis impressa carinatissima	Melanopsis	impressa carinatissima	Sacco, 1889	Sacco, F. 1889. Aggiunte alla fauna malacologica estramarina fossile del Piemonte e della Ligura. Memorie della Reale Accademia delle Scienze di Torino, Serie II, 39, 61-98.	65, pl. 2, figs 24-25	v	http://www.biodiversitylibrary.org/item/138459#page/97/mode/1up
Melanopsis impressa monregalensis	Melanopsis	impressa monregalensis	Sacco, 1889	Sacco, F. 1889. Aggiunte alla fauna malacologica estramarina fossile del Piemonte e della Ligura. Memorie della Reale Accademia delle Scienze di Torino, Serie II, 39, 61-98.	66, pl. 2, figs 10-12	v	http://www.biodiversitylibrary.org/item/138459#page/97/mode/1up
Melanopsis impressa pseudonarzolina	Melanopsis	impressa pseudonarzolina	Papp, 1953	Papp, A. 1953. Die Molluskenfauna des Pannon des Wiener Beckens. Mitteilungen der geologischen Gesellschaft in Wien, 44, 85-222.	132, pl. 9, figs 14-18	v
Melanopsis impressa pyrulaeformis	Melanopsis	impressa pyrulaeformis	Pavlović, 1927	Pavlović, P.S. 1927. Donjopontiski mekušci iz okoline Beograda (s naročitim obzirom na fosilnu faunu okoline sela Vrčina). Sprska Akademija nauka, posebna izdanja, 66 (Prirodnjački i matematički spisi 17), 1-121.	79, pl. 10, figs 1-4	v
Microbeliscus inaspectus	Microbeliscus	inaspectus	(Fuchs, 1870)	Fuchs, T. 1870. VII. Beiträge zur Kenntniss fossiler Binnenfaunen. IV. und V. Die Fanna der Congerienschichten von Tihany am Plattensee und Kúp bei Pápa in Ungarn. Jahrbuch der k. k. geologischen Reichsanstalt, 20 (4), 531-548.	539, pl. 20, figs 19-23	v	http://opac.geologie.ac.at/wwwopacx/wwwopac.ashx?command=getcontent&server=images&value=JB0204_531_A.pdf
Melanopsis incerta	Melanopsis	incerta	Férussac, 1823	Férussac, A.E.J.P.J.F.d'Audebard de 1823. Monographie des espèces vivantes et fossiles du genre mélanopside, Melanopsis, et observations géologiques à leur sujet. Mémoires de la Société d'Histoire Naturelle de Paris, Sér. 2, 1, 132-164.	156	v	http://www.biodiversitylibrary.org/item/23445#page/148/mode/1up
Socenia incerta	Socenia	incerta	(Brusina, 1892)	Brusina, S. 1892. Fauna fossile terziaria di Markusevec in Croazia. Con un elenco delle Dreissensidae della Dalmazia, Croazia e Slavonia. Glasnik hrvatskog naravoslovnog društva, 7, 113-210.	157	v	http://www.biodiversitylibrary.org/item/42638#page/131/mode/1up
Turricaspia (Clessiniola) incerta	Turricaspia (Clessiniola)	incerta	Roshka, 1973	Roshka, V.Kh. 1973. Mollyuski meotica severo-zapadnogo prichernomor'ya. Shtiintsa, Kishinev.	164, pl. 25-26, figs 353-358	v
Prososthenia incipiens	Prososthenia	incipiens	Pantanelli, 1886	Pantanelli, D. 1886. Monografia degli strati pontici del Miocene superiore nella Italia settentrionale e centrale. Memorie della Reale Accademia di Scienze, Lettere e d'Arti di Modena, Ser. 2a, 4, 127-231.	202, figs 1-4	v
Pyrgula incisa	Pyrgula	incisa	Fuchs, 1870	Fuchs, T. 1870. III. Beiträge zur Kenntniss fossiler Binnenfaunen. III. Die Fauna der Congerienschichten von Radmanest im Banate. Jahrbuch der k. k. geologischen Reichsanstalt, 20 (3), 343-364.	351, pl. 14, figs 20-23	v	http://opac.geologie.ac.at/wwwopacx/wwwopac.ashx?command=getcontent&server=images&value=JB0203_343_A.pdf
Pyrgula incisa obesa	Pyrgula	incisa obesa	Bartha, 1956	Bartha, F. 1956. A tabi pannóniai korú fauna. A Magyar Állami Földtani Intézet Èvkönyve, 45 (3), 481-595.	511, pl. 3, fig. 13	v
Pyrgula incisa pannonica	Pyrgula	incisa pannonica	Lörenthey, 1906	Lörenthey, I. 1906. Beitrage zur Fauna und stratigraphischen Lage der pannonischen Schichten in der Umgebung des Balatonsees. Resultate der wissenschaftlichen Erforschung des Balatonsees, Bd. 1, Teil 1. Anhang 4, 1-216.	142, pl. 1, fig. 21	v
Turricaspia (Oxypyrgula) incomparabilis	Turricaspia (Oxypyrgula)	incomparabilis	Anistratenko & Gozhik, 1995	Anistratenko, V.V., Gozhik, P.F. 1995. Mollyuski semeystv Neritidae, Viviparidae, Lithoglyphidae i Pyrgulidae (Gastropoda, Pectinibranchia) iz kimmeriyskikh otlozheniy Abkhazii. Vestnik Zoologii, 1, 3-13.	11, textfig. 4	v
Melanopsis inconstans	Melanopsis	inconstans	Neumayr, 1869	Neumayr, M. 1869. II. Beiträge zur Kenntniss fossiler Binnenfaunen. Jahrbuch der kaiserlichen und königlichen geologischen Reichsanstalt, 19, 355-382.	356, pl. 11, figs 9-18	v	http://www.landesmuseum.at/pdf_frei_remote/JbGeolReichsanst_019_0355-0382.pdf
Planorbarius incrassatus	Planorbarius	incrassatus	(Rambur, 1862)	Rambur, P. 1862. Description de coquilles fossiles des faluns de la Touraine. Journal de Conchyliologie, 10, 172-182.	177, pl. 8, figs 3-4	v	http://biodiversitylibrary.org/item/52231#page/178/mode/1up
Lithoglyphus indifferens	Lithoglyphus	indifferens	Brusina, 1902	Brusina, S. 1902. Iconographia Molluscorum Fossilium in tellure tertiaria Hungariae, Croatiae, Slavoniae, Dalmatiae, Bosniae, Herzegovinae, Serbiae and Bulgariae inventorum. Officina Soc. Typographicae, Agram.	pl. 11, figs 62-65	v
Melanopsis inermis	Melanopsis	inermis	Handmann, 1882	Handmann, R. 1882. Die fossile Molluskenfauna von Kottingbrunn. Jahrbuch der k.k. Geologischen Reichsanstalt, 32, 543-564.	554	v	http://opac.geologie.ac.at/wwwopacx/wwwopac.ashx?command=getcontent&server=images&value=JB0324_543_A.pdf
?Prososthenia inexpectata	?Prososthenia	inexpectata	Kadolsky, 1988	Kadolsky, D. 1988. Stratigraphie und Molluskenfaunen von 'Landschneckenkalk' und 'Cerithienschichten' im Mainzer Becken (Oberoligozän bis Untermiozän?). Stratigraphische, paläogeographische und paläoökologische Ergebnisse. Geol. Jahrbuch, A110, 69-133.	120	v
Melanopsis inexspectata	Melanopsis	inexspectata	Willmann, 1981	Willmann, R. 1981. Evolution, Systematik und stratigraphische Bedeutung der neogenen Süßwassergastropoden von Rhodos und Kos/Ägäis. Palaeontographica Abt. A, 174, 10-235.	193	v
Pseudamnicola inflata	Pseudamnicola	inflata	Jekelius, 1944	Jekelius, E. 1944. Sarmat und Pont von Soceni (Banat). Memoriile Institutului geologic al Romaniei, 5, 1-167.	64, pl. 12, figs 20-23	v
Hydrobia inflata	Hydrobia	inflata	(Pusch, 1837)	Pusch, G.G. 1836-1838. Polens Paläontologie. 15 Teile. Schweizerbart, Stuttgart.	95	n
Viviparus inflexus	Viviparus	inflexus	(Ludwig, 1865)	Ludwig, R. 1865. Fossile Conchylien aus den tertiären Süsswasser- und Meerwasser-Ablagerungen in Kurhessen, Grossherzogtum Hessen und der Bayer'schen Rhön. Palaeontographica, 14, 40-97.	93, pl. 21, fig. 12	v	http://www.biodiversitylibrary.org/item/44419#page/48/mode/1up
Theodoxus (Calvertia) ingulenzis	Theodoxus (Calvertia)	ingulenzis	Gozhik in Gozhik & Datsenko, 2007	Gozhik, P.F., Datsenko, L.N. 2007. Presnovodnyye Mollyuski pozdnego kaynozoya yuga Bostochnoy Yevropy. Chast' II. Natsional'naya Akademiya Nauk Ukrainy, Institut Geologicheskikh Nauk, Kiev.	29, pl. 36, figs 4-7	v
Tinnyea inornata	Tinnyea	inornata	(Wenz, 1932)	Wenz, W. 1932. Brotia escheri inornata n. subsp. aus Süßwasserablagerungen des Tortons von Hidasd (Korn. Tolna, Ungarn). Archiv für Molluskenkunde, 64, 15-17.	15, pl. 1, fig. 3	v
Gyraulus (Gyraulus) inornatus	Gyraulus (Gyraulus)	inornatus	(Brusina, 1902)	Brusina, S. 1902. Iconographia Molluscorum Fossilium in tellure tertiaria Hungariae, Croatiae, Slavoniae, Dalmatiae, Bosniae, Herzegovinae, Serbiae and Bulgariae inventorum. Officina Soc. Typographicae, Agram.	pl. 3, figs 49-51	v
?Turricaspia (Clessiniola) intermedia	?Turricaspia (Clessiniola)	intermedia	(Andrusov, 1902)	Andrusov, N. 1902. Materialy k poznaniyu Prikaspiyskogo neogena. Akchagyl'skiye plasty. Trudy Geologicheskago Komiteta, novaya seriya, 15 (4), 1-153.	60, 125, pl. 1, figs 39-41	v
Valvata (Cincinna) interposita	Valvata (Cincinna)	interposita	de Stefani, 1880	De Stefani, C. 1880. Molluschi continentali fino ad ora notati in ltalia nei terreni pliocenici, ed ordinamento di questi ultimi (continuazione). Atti della Societa Toscana di Scienze Naturali Residente in Pisa, 5, 9-108.	48, pl. 3, fig. 13	v	http://www.biodiversitylibrary.org/item/113405#page/13/mode/1up
Pyrgula interrupta	Pyrgula	interrupta	Brusina, 1878	Brusina, S. 1878. Molluscorum fossilium species novae et emendatae in tellure tertiaria Dalmatiae, Croatiae et Slavoniae inventae. Journal de Conchyliologie, 26, 347-356.	350	v	http://biodiversitylibrary.org/item/54320#page/363/mode/1up
Orygoceras intortum	Orygoceras	intortum	Brusina, 1902	Brusina, S. 1902. Iconographia Molluscorum Fossilium in tellure tertiaria Hungariae, Croatiae, Slavoniae, Dalmatiae, Bosniae, Herzegovinae, Serbiae and Bulgariae inventorum. Officina Soc. Typographicae, Agram.	pl. 2, figs 48-50	v
Theodoxus intracarpaticus	Theodoxus	intracarpaticus	Jekelius, 1944	Jekelius, E. 1944. Sarmat und Pont von Soceni (Banat). Memoriile Institutului geologic al Romaniei, 5, 1-167.	112, pl. 41, figs 1-24	v
Melanopsis involuta	Melanopsis	involuta	Handmann, 1882	Handmann, R. 1882. Die fossile Molluskenfauna von Kottingbrunn. Jahrbuch der k.k. Geologischen Reichsanstalt, 32, 543-564.	554	v	http://opac.geologie.ac.at/wwwopacx/wwwopac.ashx?command=getcontent&server=images&value=JB0324_543_A.pdf
Acroloxus involutus	Acroloxus	involutus	(Pavlović, 1903)	Pavlović, P.S. 1903. Građa za poznavanje tercijara u Staroj Srbiji. Annales Géologiques de la Péninsule Balkanique, 6 (1), 155-189.	180, pl. 5, figs 11-13	v
Choerina irenae	Choerina	irenae	(Schlickum, 1961)	Schlickum, W.R. 1961. Die Gattung Euchilus Sandberger. Archiv für Molluskenkunde, 90, 59-68.	65, pl. 3, fig. 5	v
Nematurella irenae	Nematurella	irenae	Schlickum, 1964	Schlickum, W.R. 1964. Die Molluskenfauna der Süßbrackwassermolasse Niederbayerns. Archiv für Molluskenkunde, 93, 1-70.	8, pl. 1, fig. 15	v
Melanopsis irregularis	Melanopsis	irregularis	Handmann, 1882	Handmann, R. 1882. Die fossile Molluskenfauna von Kottingbrunn. Jahrbuch der k.k. Geologischen Reichsanstalt, 32, 543-564.	557	v	http://opac.geologie.ac.at/wwwopacx/wwwopac.ashx?command=getcontent&server=images&value=JB0324_543_A.pdf
Planorbarius isseli	Planorbarius	isseli	(Sacco, 1886)	Sacco, F. 1886. Fauna malacologica delle alluvioni plioceniche. Memorie della Reale Accademia delle Scienze di Torino, Serie II, 37, 169-206.	184, pl. 1, fig. 3	v	http://www.biodiversitylibrary.org/item/138367#page/213/mode/1up
Goniochilus italicus	Goniochilus	italicus	(Andrusov, 1890)	Andrusov, N. 1890. Kerchenskiy izvestniak i ego fauna. Zapiski Imperatorskago S.-Petersburgskago Mineralogicheskago Obshchestva, seriya 2, 26, 193-344.	282	v
Stagnicola jaccardi	Stagnicola	jaccardi	(Maillard, 1892)	Maillard, G. 1892. Monographie des mollusques tertiaires terrestres et fluviatiles de la Suisse. Première partie. Mémoires de la Société Paléontologique Suisse, 18, 1-127.	99, pl. 6, figs 24-25	v	https://archive.org/details/MaillardG.1891-MonographieDesMollusquesTertiairesTerrestres
Valvata (Cincinna) jaccardi	Valvata (Cincinna)	jaccardi	Locard, 1893	Locard, A. 1893. Monographie des mollusques tertiaires terrestres et fluviatiles de la Suisse. Deuxième partie. Mémoires de la Société Paléontologique Suisse, 19, 131-275.	212, pl. 12, fig. 5	v
Aplexa jaimei	Aplexa	jaimei	(Hermite, 1879)	Hermite, H. 1879. Études géologiques sur les îles Baléares. Première partie, Majorque et Minorque. F. Pichon, F. Savy, Paris.	318, pl. 5, figs 25-26	v	http://www.biodiversitylibrary.org/item/49098#page/11/mode/1up
Radix jaksici	Radix	jaksici	(Brusina, 1902)	Brusina, S. 1902. Iconographia Molluscorum Fossilium in tellure tertiaria Hungariae, Croatiae, Slavoniae, Dalmatiae, Bosniae, Herzegovinae, Serbiae and Bulgariae inventorum. Officina Soc. Typographicae, Agram.	pl. 1, figs 34-35	v
Valvata (Cincinna) jalpuchensis	Valvata (Cincinna)	jalpuchensis	(Gozhik, 2002)	Gozhik, P.F. 2002. Pontychni presnovodni mollusci pivdnya Ukrainy i Moldovy. Privately published, Kiev.	48, pl. 2, figs 15-17	n
Viviparus jalpuchensis	Viviparus	jalpuchensis	(Datsenko in Gozhik & Datsenko, 2007)	Gozhik, P.F., Datsenko, L.N. 2007. Presnovodnyye Mollyuski pozdnego kaynozoya yuga Bostochnoy Yevropy. Chast' II. Natsional'naya Akademiya Nauk Ukrainy, Institut Geologicheskikh Nauk, Kiev.	62, pl. 52, fig. 15, pl. 58, figs 3-6	v
Maeotidia jalpuhensis	Maeotidia	jalpuhensis	(Roshka, 1973)	Roshka, V.Kh. 1973. Mollyuski meotica severo-zapadnogo prichernomor'ya. Shtiintsa, Kishinev.	161, pl. 24-25, figs 330-351	v
Viviparus jarcae	Viviparus	jarcae	Cobălcescu, 1883	Cobălcescu, G. 1883. Studii geologice şi paleontologice asupra unor tărâmuri terţiare din unele părţi ale României. Memoriile Geologice ale Scólei Militare din Iaşi, 1, 1-161.	131, pl. 12, fig. 12	v
Steklovidiscus jaroslavi	Steklovidiscus	jaroslavi	(Gozhik & Prysjazhnjuk, 1978)	Gozhik, P.F., Prysjazhnjuk, V.A. 1978. Presnovodnye i nazemnye molliuski miotsena Pravoberezhnoi Ukrainy. Kiev, Ed. AN UkdrSSR (Naukova Dumka).	[page?], pl. 10, figs 1-3	p
Theodoxus (Theodoxus) jekeliusi	Theodoxus (Theodoxus)	jekeliusi	Jurišić-Polšak, 1979	Jurišić-Polšak, Z. 1979. Miocenske i pliocenske neritide u Hrvatskoj. Palaeontologia Jugoslavica, 22, 1-50.	21	v
Choerina jenkiana	Choerina	jenkiana	(Brusina, 1874)	Brusina, S. 1874. Fossile Binnen-Mollusken aus Dalmatien, Kroatien und Slavonien nebst einem Anhange. Actienbuchdruckerei, Agram.	57, pl. 4, figs 7-8	v	https://archive.org/details/fossilebinnenmo00brusgoog
Boskovicia josephi	Boskovicia	josephi	(Brusina, 1874)	Brusina, S. 1874. Fossile Binnen-Mollusken aus Dalmatien, Kroatien und Slavonien nebst einem Anhange. Actienbuchdruckerei, Agram.	135	v	https://archive.org/details/fossilebinnenmo00brusgoog
Gyraulus (Gyraulus) jukici	Gyraulus (Gyraulus)	jukici	(Brusina, 1902)	Brusina, S. 1902. Iconographia Molluscorum Fossilium in tellure tertiaria Hungariae, Croatiae, Slavoniae, Dalmatiae, Bosniae, Herzegovinae, Serbiae and Bulgariae inventorum. Officina Soc. Typographicae, Agram.	pl. 4, figs 33-35	v
Stenothyroides jungi	Stenothyroides	jungi	(Boettger in Kinkelin, 1885)	Kinkelin, F. 1885. Die Tertiärletten und -Mergel in der Baugrube des Frankfurter Hafens. Bericht der Senckenbergischen Naturforschenden Gesellschaft, 1884-85, 177-199.	188, textfig. 3	v	http://www.biodiversitylibrary.org/item/99847#page/183/mode/1up
Bithynia jurinaci	Bithynia	jurinaci	Brusina, 1884	Brusina, S. 1884. Die Neritodonta Dalmatiens und Slavoniens nebst allerlei malakologischen Bemerkungen. Jahrbücher der Deutschen Malakozoologischen Gesellschaft, 11, 17-120.	53	v	http://www.biodiversitylibrary.org/item/55039#page/31/mode/1up
Gyraulus (Gyraulus) jurkovici	Gyraulus (Gyraulus)	jurkovici	(Brusina, 1902)	Brusina, S. 1902. Iconographia Molluscorum Fossilium in tellure tertiaria Hungariae, Croatiae, Slavoniae, Dalmatiae, Bosniae, Herzegovinae, Serbiae and Bulgariae inventorum. Officina Soc. Typographicae, Agram.	pl. 29, figs 1-2	v
Borysthenia juxi	Borysthenia	juxi	(Schlickum & Strauch, 1979)	Schlickum, W.R., Strauch, F. 1979. Die Land- und Süßwassermollusken der pliozänen Deckschichten der rheinischen Braunkohle. Abhandlungen der Senckenbergischen Naturforschenden Gesellschaft, 536, 1-144.	13, pl. 1, fig. 7	v
Nematurella kadimai	Nematurella	kadimai	Brusina, 1902	Brusina, S. 1902. Iconographia Molluscorum Fossilium in tellure tertiaria Hungariae, Croatiae, Slavoniae, Dalmatiae, Bosniae, Herzegovinae, Serbiae and Bulgariae inventorum. Officina Soc. Typographicae, Agram.	pl. 9, figs 20-21	v
Theodoxus (?Calvertia) kalodictya	Theodoxus (?Calvertia)	kalodictya	(Andrusov, 1909)	Andrusov, N. 1909. Materialy k poznaniyu Prikaspiyskogo neogena. Ponticheskiye plasty Shemakhinskogo uyezda. Trudy Geologicheskago Komiteta, novaya seriya, 40, 1-177.	103, 165, pl. 6, figs 12-13	v
?Rhodopyrgula kamirensis	?Rhodopyrgula	kamirensis	Willmann, 1981	Willmann, R. 1981. Evolution, Systematik und stratigraphische Bedeutung der neogenen Süßwassergastropoden von Rhodos und Kos/Ägäis. Palaeontographica Abt. A, 174, 10-235.	121	v
Valvata kamirensis	Valvata	kamirensis	Willmann, 1981	Willmann, R. 1981. Evolution, Systematik und stratigraphische Bedeutung der neogenen Süßwassergastropoden von Rhodos und Kos/Ägäis. Palaeontographica Abt. A, 174, 10-235.	114	v
Viviparus karaganicus	Viviparus	karaganicus	Volkova, 1955	Volkova, N.S. 1955. Polevoy atlas kharakternykh kompleksov fauny: tretichnykh otlozheniy Tsentral'nogo Predkavkaz'ya. Gos. nauchno-tekhn. izd-vo lit-ry po geologii i okhrane nedr.	pl. 1, figs 5-7	n
Melanopsis karici	Melanopsis	karici	Pavlović, 1903	Pavlović, P.S. 1903. Građa za poznavanje tercijara u Staroj Srbiji. Annales Géologiques de la Péninsule Balkanique, 6 (1), 155-189.	156, pl. 3, figs 3-6	v
Viviparus kaschpurica	Viviparus	kaschpurica	(Pavlov, 1925)	Pavlov, A.P. 1925. Dépôts néogènes et quaternaires de l'Europe méridionale et orientale. Stratigraphie comparée des couches d'eau douce. Mém. Sect. Géol. Soc. Amis Sciences Nat., Anthropol., Ethnogr., 5, 1-215.	138, 208, pl. 1, figs 12-13	v
Caspia (Ulskia) katlabuhensis	Caspia (Ulskia)	katlabuhensis	Roshka, 1973	Roshka, V.Kh. 1973. Mollyuski meotica severo-zapadnogo prichernomor'ya. Shtiintsa, Kishinev.	167, pl. 26-27, figs 369-373	v
Gyraulus (Gyraulus) katurici	Gyraulus (Gyraulus)	katurici	(Brusina, 1897)	Brusina, S. 1897. Gragja za neogensku malakološku faunu Dalmacije, Hrvatske i Slavonije uz neke vrste iz Bosne i Hercegovine i Srbije. Djela Jugoslavenske akademije znanosti i umjetnosti, 18, 1-43.	4, pl. 3, figs 16-18	v
Clivunella katzeri	Clivunella	katzeri	(Gorjanović-Kramberger, 1909)	Gorjanović-Kramberger, K. 1909. Über eine neue Valenciennesia aus dem Mostarsko polje in der Herzegowina und über V. Krambergeri R. H. aus Taman. Wissenschaftliche Mitteilungen aus Bosnien und der Herzegowina, 11, 579-584.	581, pl. 46, fig. 1	v
Melanopsis katzeri	Melanopsis	katzeri	Brusina, 1904	Brusina, S. 1904. Sipovo i njegova tercijarna fauna. Glasnik Zemaljskog muzeja Bosne i Hercegovine, 16 (4), 493-498.	495, pl. 2, fig. 4, pl. 3, fig. 4	v
Valvata kavusani	Valvata	kavusani	Schütt in Schütt & Kavuşan, 1984	Schütt, H., Kavuşan, G. 1984. Mollusken der miozänen Süßwasserablagerungen in der Umgebung von Harmancik bei Kütahya-Bursa in Nordwestanatolien. Archiv für Molluskenkunde, 114 (4/6), 217-229.	220, fig. 2	v
Pontohydrobia kelterborni	Pontohydrobia	kelterborni	(Wenz in Krejci & Wenz, 1927)	Krejci, K., Wenz, W. 1927. Beobachtungen im Schacht I auf Grube Bucea, Câmpina. Centralblatt für Mineralogie, Geologie und Paläontologie, 1927B, 416-423.	419, fig. 1	v
Galba (Galba) kenesensis	Galba (Galba)	kenesensis	(Halaváts, 1903)	Halaváts, G.v. 1903. Die Fauna der pontischen Schichten in der Umgebung des Balatonsees. Resultate der wissenschaftlichen Erforschung des Balatonsees, 1 (1), 1-80.	53, pl. 2, fig. 16	v
Pseudamnicola (Barassia) kerchensis	Pseudamnicola (Barassia)	kerchensis	Iljina in Iljina et al., 1976	Iljina, L.B., Nevesskaya, L.A., Paramonova, N.P. 1976. Zakonomernosti razvitiya mollyuskov v opresnennykh basseinakh neogena Evrazii (pozdnii Miocen-rannii Pliocen). Izdatel'stvo 'Nauka', Moskva.	214	v
Trochopaludina kimmeriana	Trochopaludina	kimmeriana	Datsenko in Gozhik & Datsenko, 2007	Gozhik, P.F., Datsenko, L.N. 2007. Presnovodnyye Mollyuski pozdnego kaynozoya yuga Bostochnoy Yevropy. Chast' II. Natsional'naya Akademiya Nauk Ukrainy, Institut Geologicheskikh Nauk, Kiev.	70, pl. 56, figs 5-6	v
Valenciennius kiseljaki	Valenciennius	kiseljaki	(Gorjanović-Kramberger, 1901)	Gorjanović-Kramberger, K. 1901. Über die Gattung Valeneiennesia und einige unterpontische Limnaeen. Beitr. Paläont. Geol. Österr.-Ungarns u. d. Orients, 13 (3), 121-140.	132, pl. 9, fig. 1	v	http://www.biodiversitylibrary.org/item/50663#page/155/mode/1up
Mioplatytaphius kittli	Mioplatytaphius	kittli	(Rzehak, 1893)	Rzehak, A. 1893. Die Fauna der Oncophora Schichten Mährens. Verhandlungen des naturforschenden Vereins in Brünn, 31, 142-192.	175, pl. 2, fig. 10	v	http://www.biodiversitylibrary.org/item/150046#page/200/mode/1up
Gyromelania klaici	Gyromelania	klaici	(Brusina, 1897)	Brusina, S. 1897. Gragja za neogensku malakološku faunu Dalmacije, Hrvatske i Slavonije uz neke vrste iz Bosne i Hercegovine i Srbije. Djela Jugoslavenske akademije znanosti i umjetnosti, 18, 1-43.	15, pl. 10, figs 17-18	v
Lymnaea klaici	Lymnaea	klaici	Brusina, 1884	Brusina, S. 1884. Die Neritodonta Dalmatiens und Slavoniens nebst allerlei malakologischen Bemerkungen. Jahrbücher der Deutschen Malakozoologischen Gesellschaft, 11, 17-120.	57	v	http://www.biodiversitylibrary.org/item/55039#page/31/mode/1up
Gyraulus kleini	Gyraulus	kleini	(Gottschick & Wenz, 1916)	Gottschick, F., Wenz, W. 1916. Die Sylvanaschichten von Hohenmemmingen und ihre Fauna. Nachrichtsblatt der Deutschen Malakologischen Gesellschaft, 48 (1-3), 17-31, 55-74, 97-113.	101, textfig. 3	v	http://www.biodiversitylibrary.org/item/110238#page/453/mode/1up
Melanopsis kleini valentinensis	Melanopsis	kleini valentinensis	Fontannes, 1881	Fontannes, F. 1881. Les terrains tertiaires du bassin de Crest. Annales de la Société d'Agriculture. Histoire naturelle et arts utiles de Lyon, 3, 827-1046.	1015, pl. 1, figs 7-9	v	http://gallica.bnf.fr/ark:/12148/bpt6k6154617d/f856.image
Melanopsis kleinii	Melanopsis	kleinii	Kurr, 1856	Kurr, J.G.v. 1856. Land- und Süsswasserconchylien der Tertiärformation Oberschwabens. Jahreshefte des Vereins für vaterländische Naturkunde in Württemberg, 12, 38-43.	42	v	http://www.biodiversitylibrary.org/item/33518#page/46/mode/1up
Nematurella klemmi	Nematurella	klemmi	Schlickum, 1964	Schlickum, W.R. 1964. Die Molluskenfauna der Süßbrackwassermolasse Niederbayerns. Archiv für Molluskenkunde, 93, 1-70.	7, pl. 1, fig. 14	v
Melanopsis klerici	Melanopsis	klerici	Brusina, 1893	Brusina, S. 1893. Frammenti di Malacologia terziaria Serba. Annales Géologiques de la Péninsule Balkanique, 4 (1-2), 192-208, 25-74.	53	v
Cyclothyrella klietmanni	Cyclothyrella	klietmanni	(Neubauer in Neubauer et al., 2011)	Neubauer, T.A., Mandic, O., Harzhauser, M. 2011. Middle Miocene Freshwater Mollusks from Lake Sinj (Dinaride Lake System, SE Croatia; Langhian). Archiv für Molluskenkunde, 140 (2), 201-237, doi: 10.1127/arch.moll/1869-0963/140/201-237	210, pl. 5, figs 1-2, 8, 10	v
Radix kobelti	Radix	kobelti	(Brusina, 1884)	Brusina, S. 1884. Die Fauna der Congerienschichten von Agram in Kroatien. Beiträge zur Paläontologie und Geologie Österreich-Ungarns und des Orients, 3, 125-187.	178, pl. 30, figs 15-16	v	http://www.landesmuseum.at/pdf_frei_remote/BPalOeU_003_0125-0187.pdf
Undulotheca kochi	Undulotheca	kochi	Gorjanović-Kramberger, 1923	Gorjanović-Kramberger, C. 1923. Die Valenciennesiden und einige anderen Limnaeiden der pontischen Stufe des unteren Pliocaens in ihrer stratigraphischen und genetischen Bedeutung. Glasnik hrvatskoga prirodoslovnoga društva, 35, 87-114.	98, fig. 1	v
Planorbis kochi	Planorbis	kochi	Pavlović, 1927	Pavlović, P.S. 1927. Donjopontiski mekušci iz okoline Beograda (s naročitim obzirom na fosilnu faunu okoline sela Vrčina). Sprska Akademija nauka, posebna izdanja, 66 (Prirodnjački i matematički spisi 17), 1-121.	54, pl. 6, figs 11-12	v
Valvata (Valvata) kochi	Valvata (Valvata)	kochi	Pavlović, 1932	Pavlović, P.S. 1932. Novi prilošci za poznavanje fosilne faune iz Kosovske i Metohiskopodrimske Kotline. Bulletin du Service Géologique du Royaume de Yougoslavie, 1 (2), 231-253.	245 pl. 1, figs 14-16	v
Goniochilus kochii	Goniochilus	kochii	(Fuchs, 1870)	Fuchs, T. 1870. VII. Beiträge zur Kenntniss fossiler Binnenfaunen. IV. und V. Die Fanna der Congerienschichten von Tihany am Plattensee und Kúp bei Pápa in Ungarn. Jahrbuch der k. k. geologischen Reichsanstalt, 20 (4), 531-548.	545, pl. 22, figs 20-22	v	http://opac.geologie.ac.at/wwwopacx/wwwopac.ashx?command=getcontent&server=images&value=JB0204_531_A.pdf
Caspia (Ulskia) kojumdgievae	Caspia (Ulskia)	kojumdgievae	Roshka, 1973	Roshka, V.Kh. 1973. Mollyuski meotica severo-zapadnogo prichernomor'ya. Shtiintsa, Kishinev.	165, pl. 26, figs 359-368	v
Anisus (Anisus) komarovae	Anisus (Anisus)	komarovae	Prysjazhnjuk, 1974	Prysjazhnjuk, V.A. 1974. Pervaya v SSSR nakhodka planorbid podroda Odontogyrorbis. Paleontologicheskiy zbornik, 10, 51-56.	53, pl. 1, figs 1-6, textfig. 1	v
Pyrgula konstantinovici	Pyrgula	konstantinovici	Pavlović, 1932	Pavlović, P.S. 1932. Novi prilošci za poznavanje fosilne faune iz Kosovske i Metohiskopodrimske Kotline. Bulletin du Service Géologique du Royaume de Yougoslavie, 1 (2), 231-253.	241, pl. 1, fig. 11	v
Radix korlevici	Radix	korlevici	(Brusina, 1884)	Brusina, S. 1884. Die Neritodonta Dalmatiens und Slavoniens nebst allerlei malakologischen Bemerkungen. Jahrbücher der Deutschen Malakozoologischen Gesellschaft, 11, 17-120.	56	v	http://www.biodiversitylibrary.org/item/55039#page/31/mode/1up
Bulinus (Pyrgophysa) kormosi	Bulinus (Pyrgophysa)	kormosi	Soós, 1934	Soós, L. 1934. Az Öcsi felső-pontusi Mollusca-fauna. Állattani Közlemények, 31 (3-4), 183-210.	192	v
Turricaspia (Oxypyrgula) korobkovi	Turricaspia (Oxypyrgula)	korobkovi	Roshka, 1973	Roshka, V.Kh. 1973. Mollyuski meotica severo-zapadnogo prichernomor'ya. Shtiintsa, Kishinev.	148, pl. 19, figs 250-262	v
Viviparus (Viviparus) kosanini	Viviparus (Viviparus)	kosanini	Pavlović, 1932	Pavlović, P.S. 1932. Novi prilošci za poznavanje fosilne faune iz Kosovske i Metohiskopodrimske Kotline. Bulletin du Service Géologique du Royaume de Yougoslavie, 1 (2), 231-253.	244, pl. 2, figs 7-9	v
Theodoxus (Calvertia) koslinskyi	Theodoxus (Calvertia)	koslinskyi	(Porumbaru, 1881)	Porumbaru, R.C. 1881. Étude géologique des environs de Craiova, parcours Bucovatzu-Cretzesci. Première partie. Gauthier-Villars, Imprimeur-Libraire, Paris.	35, pl. 7, fig. 10	v
Gyraulus (Gyraulus) kosovensis	Gyraulus (Gyraulus)	kosovensis	(Pavlović, 1903)	Pavlović, P.S. 1903. Građa za poznavanje tercijara u Staroj Srbiji. Annales Géologiques de la Péninsule Balkanique, 6 (1), 155-189.	167, pl. 3, figs 19-20	v
Choerina kosoviana	Choerina	kosoviana	Pavlović, 1903	Pavlović, P.S. 1903. Građa za poznavanje tercijara u Staroj Srbiji. Annales Géologiques de la Péninsule Balkanique, 6 (1), 155-189.	171, pl. 4, figs 3-5	v
Anisus (Anisus) krambergeri	Anisus (Anisus)	krambergeri	(Halaváts, 1903)	Halaváts, G.v. 1903. Die Fauna der pontischen Schichten in der Umgebung des Balatonsees. Resultate der wissenschaftlichen Erforschung des Balatonsees, 1 (1), 1-80.	56, pl. 3, fig. 3	v
Caspia krambergeri	Caspia	krambergeri	(Lörenthey, 1902)	Lörenthey, E. 1902. Die Pannonische Fauna von Budapest. Palaeontographica, 48, 1-294.	228, pl. 17, fig. 40	v	http://www.biodiversitylibrary.org/item/103637#page/7/mode/1up
Holandriana krambergeri	Holandriana	krambergeri	(Brusina, 1892)	Brusina, S. 1892. Fauna fossile terziaria di Markusevec in Croazia. Con un elenco delle Dreissensidae della Dalmazia, Croazia e Slavonia. Glasnik hrvatskog naravoslovnog društva, 7, 113-210.	109	v	http://www.biodiversitylibrary.org/item/42638#page/131/mode/1up
Melanopsis krambergeri	Melanopsis	krambergeri	Brusina, 1884	Brusina, S. 1884. Die Fauna der Congerienschichten von Agram in Kroatien. Beiträge zur Paläontologie und Geologie Österreich-Ungarns und des Orients, 3, 125-187.	138	v	http://www.landesmuseum.at/pdf_frei_remote/BPalOeU_003_0125-0187.pdf
Valenciennius krambergeri	Valenciennius	krambergeri	(Hoernes, 1901)	Hoernes, R. 1901. Congeria Oppenheimi und Hilberi, zwei neue Formen der Rhomboidea-Gruppe aus dem oberen pontischen Schichten von Königsgnad (Kiralykege). Sitzungsber. math.-naturw. Cl. Kaiserl. Akad. Wiss., 110, 206-235.	230	v	http://www.biodiversitylibrary.org/item/31089#page/246/mode/1up
Pyrgula krejcii	Pyrgula	krejcii	Wenz in Krejci-Graf & Wenz, 1932	Krejci-Graf, K., Wenz, W. 1932. Stratigraphie und Paläontologie des Obermiozäns und Pliozäns der Muntenia (Rumänien). Zeitschrift der Deutschen Geologischen Gesellschaft, 83, 65-163.	108, pl. 1, fig. 9	v
Stagnicola kreutzii	Stagnicola	kreutzii	(Łomnicki, 1886)	Łomnicki, A.M. 1886. Słodkowodny utwór trzeciorzędowy na Podolu Galicyjskim. Sprawozdania Komisji Fizjograficznej Polskiej Akademii Umiejętności, 20, 48-119.	81, pl. 2, figs 40-41	v
Emmericia krizanici	Emmericia	krizanici	Brusina, 1902	Brusina, S. 1902. Iconographia Molluscorum Fossilium in tellure tertiaria Hungariae, Croatiae, Slavoniae, Dalmatiae, Bosniae, Herzegovinae, Serbiae and Bulgariae inventorum. Officina Soc. Typographicae, Agram.	pl. 11, figs 33-35	v
Gyraulus krohi	Gyraulus	krohi	Neubauer & Harzhauser in Harzhauser et al., 2014	Harzhauser, M., Neubauer, T.A., Gross, M., Binder, H. 2014. The early Middle Miocene mollusc fauna of Lake Rein (Eastern Alps, Austria). Palaeontographica, Abt. A, 302 (1-6), 1-71.	13, pl. 4, figs 1-4, 7	v
Hydrobia kubanica	Hydrobia	kubanica	Zhizhchenko, 1936	Zhizhchenko, B. 1936. Paleontologija SSSR. Tom X, Chast' 3: Chokrakskie Mollyuski. Izdatel'stvo Akademii Nauk SSSR, Moskva.	185	v
Valvata kubanica	Valvata	kubanica	Krestovnikov, 1931	Krestovnikov, V.N. 1931. Fossils of the Kuialnik beds. In: Archangelsky, A.D., Davitashvili, L.S. (eds) Characteristic fossils of the oil districts of the Crimea and Caucasus. Transactions of the State Petroleum Research-Institute, 10, 1-24.	20, pl. 2, figs 19-25	v
Viviparus (Viviparus) kujavcensis	Viviparus (Viviparus)	kujavcensis	Popović, 1971	Popović, R. 1971. New species of the genus Viviparus from the Pontian sediments of the Metohia Basin. Bulletin scientifique, Section A, 16 (11-12), 339-341.	341, figs 1(7-9)	v
Melanopsis kupensis	Melanopsis	kupensis	Fuchs, 1870	Fuchs, T. 1870. VII. Beiträge zur Kenntniss fossiler Binnenfaunen. IV. und V. Die Fanna der Congerienschichten von Tihany am Plattensee und Kúp bei Pápa in Ungarn. Jahrbuch der k. k. geologischen Reichsanstalt, 20 (4), 531-548.	544, pl. 22, figs 3-4	v	http://opac.geologie.ac.at/wwwopacx/wwwopac.ashx?command=getcontent&server=images&value=JB0204_531_A.pdf
Prososthenia kupensis	Prososthenia	kupensis	Brusina, 1902	Brusina, S. 1902. Iconographia Molluscorum Fossilium in tellure tertiaria Hungariae, Croatiae, Slavoniae, Dalmatiae, Bosniae, Herzegovinae, Serbiae and Bulgariae inventorum. Officina Soc. Typographicae, Agram.	pl. 8, figs 42-43	v
Valvata (Aphanotylus) kupensis	Valvata (Aphanotylus)	kupensis	Fuchs, 1870	Fuchs, T. 1870. VII. Beiträge zur Kenntniss fossiler Binnenfaunen. IV. und V. Die Fanna der Congerienschichten von Tihany am Plattensee und Kúp bei Pápa in Ungarn. Jahrbuch der k. k. geologischen Reichsanstalt, 20 (4), 531-548.	543, pl. 22, figs 23-25	v	http://opac.geologie.ac.at/wwwopacx/wwwopac.ashx?command=getcontent&server=images&value=JB0204_531_A.pdf
Viviparus kurdensis	Viviparus	kurdensis	Lörenthey, 1894	Lörenthey, E. 1894. Die Pontische Fauna von Kurd im Comitate Tolna. Földtani Közlöny, 25, 73-102.	90, pl. 1, fig. 8, pl. 2, figs 12-14	v
Melanopsis kurdica	Melanopsis	kurdica	Brusina, 1902	Brusina, S. 1902. Iconographia Molluscorum Fossilium in tellure tertiaria Hungariae, Croatiae, Slavoniae, Dalmatiae, Bosniae, Herzegovinae, Serbiae and Bulgariae inventorum. Officina Soc. Typographicae, Agram.	pl. 7, figs 8-11	v
Radix kurelaci	Radix	kurelaci	(Brusina, 1902)	Brusina, S. 1902. Iconographia Molluscorum Fossilium in tellure tertiaria Hungariae, Croatiae, Slavoniae, Dalmatiae, Bosniae, Herzegovinae, Serbiae and Bulgariae inventorum. Officina Soc. Typographicae, Agram.	pl. 30, figs 4-5	v
Boskovicia kuzmici	Boskovicia	kuzmici	Brusina, 1897	Brusina, S. 1897. Gragja za neogensku malakološku faunu Dalmacije, Hrvatske i Slavonije uz neke vrste iz Bosne i Hercegovine i Srbije. Djela Jugoslavenske akademije znanosti i umjetnosti, 18, 1-43.	3, pl. 13, figs 14-16	v
Neumayria labiata	Neumayria	labiata	(Neumayr in Herbich & Neumayr, 1875)	Herbich, F., Neumayr, M. 1875. Beiträge zur Kenntnis fossiler Binnenfaunen. VII. Die Süsswasserablagerungen im südöstlichen Siebenbürgen. Jahrbuch der k. k. geologischen Reichsanstalt, 25, 401-431.	415, pl. 16, figs 10-14	v	http://opac.geologie.ac.at/wwwopacx/wwwopac.ashx?command=getcontent&server=images&value=JB0254_401_A.pdf
Viviparus lacedaemoniorum	Viviparus	lacedaemoniorum	Oppenheim, 1891	Oppenheim, P. 1891. Beiträge zur Kenntniss des Neogen in Griechenland. Zeitschrift der Deutschen Geologischen Gesellschaft, 43, 421-487.	461, pl. 26, fig. 3	v	http://www.biodiversitylibrary.org/item/141359#page/429/mode/1up
Caspia laevigata	Caspia	laevigata	Jekelius, 1944	Jekelius, E. 1944. Sarmat und Pont von Soceni (Banat). Memoriile Institutului geologic al Romaniei, 5, 1-167.	123, pl. 45, figs 9-10	v
Micromelania laevigata	Micromelania	laevigata	Pavlović, 1927	Pavlović, P.S. 1927. Donjopontiski mekušci iz okoline Beograda (s naročitim obzirom na fosilnu faunu okoline sela Vrčina). Sprska Akademija nauka, posebna izdanja, 66 (Prirodnjački i matematički spisi 17), 1-121.	96, pl. 13, fig. 24	v
Pseudamnicola (Barassia) laevigata	Pseudamnicola (Barassia)	laevigata	(Jekelius, 1932)	Jekelius, E. 1932. Fauna Neogenă a României. Die Molluskenfauna der dazischen Stufe des Beckens von Braşov. Memoriile Institutului geologic al României, 2, 1-118.	73, pl. 8, figs 38-40	v
Radix laevigata	Radix	laevigata	(Eichwald, 1853)	Eichwald, E. 1853. Lethaea Rossica ou Paléontologie de la Russie 3, dernière période. Schweizerbart, Stuttgart.	295, pl. 11, fig. 2	v	http://books.google.at/books?id=Sf4JAAAAIAAJ&printsec=frontcover&hl=de&source=gbs_ge_summary_r&cad=0#v=onepage&q&f=false
Micromelania laevis	Micromelania	laevis	(Fuchs, 1870)	Fuchs, T. 1870. III. Beiträge zur Kenntniss fossiler Binnenfaunen. III. Die Fauna der Congerienschichten von Radmanest im Banate. Jahrbuch der k. k. geologischen Reichsanstalt, 20 (3), 343-364.	348, pl. 14, figs 43-46, 50-53	v	http://opac.geologie.ac.at/wwwopacx/wwwopac.ashx?command=getcontent&server=images&value=JB0203_343_A.pdf
Micromelania laevis auriculata	Micromelania	laevis auriculata	Brusina, 1881	Brusina, S. 1881. Le Pyrgulinae dell'Europa orientale. Bullettino della Società Malacologica Italiana, 7 (13-19), 229-292.	281	v	http://www.biodiversitylibrary.org/item/121435#page/233/mode/1up
Pyrgula laevissima	Pyrgula	laevissima	de Stefani, 1877	De Stefani, C. 1877. Molluschi continentali fino ad ora notati in ltalia nei terreni pliocenici, ed ordinamento di questi ultimi. Atti della Societa Toscana di Scienze Naturali Residente in Pisa, 3 (2), 274-325.	316, pl. 18, fig. 15	v
Prososthenia lakonica	Prososthenia	lakonica	Schütt, 1988	Schütt, H. 1988. Mollusken aus den tertiären Brackwasserschichten von Githion in Lakonia (Griechenland). Geologica et Palaeontologica, 22, 145-155.	146, pl. 1, fig. 3	v
Theodoxus (Calvertia) lamellatus	Theodoxus (Calvertia)	lamellatus	(Brusina, 1892)	Brusina, S. 1892. Fauna fossile terziaria di Markusevec in Croazia. Con un elenco delle Dreissensidae della Dalmazia, Croazia e Slavonia. Glasnik hrvatskog naravoslovnog društva, 7, 113-210.	178	v	http://www.biodiversitylibrary.org/item/42638#page/131/mode/1up
Pyrgula laminatocarinata	Pyrgula	laminatocarinata	(Andrusov, 1890)	Andrusov, N. 1890. Kerchenskiy izvestniak i ego fauna. Zapiski Imperatorskago S.-Petersburgskago Mineralogicheskago Obshchestva, seriya 2, 26, 193-344.	267	v
Melanopsis lanceolata	Melanopsis	lanceolata	Neumayr in Neumayr & Paul, 1875	Neumayr, M., Paul, C.M. 1875. Die Congerien- und Paludienschichten Slavoniens und deren Faunen. Abhandlungen der k. k. Geologischen Reichsanstalt, 7 (3), 1-106.	39, pl. 7, figs 5, 15	v	http://www.biodiversitylibrary.org/item/120876#page/171/mode/1up
Melanopsis langhofferi	Melanopsis	langhofferi	Pavlović, 1927	Pavlović, P.S. 1927. Donjopontiski mekušci iz okoline Beograda (s naročitim obzirom na fosilnu faunu okoline sela Vrčina). Sprska Akademija nauka, posebna izdanja, 66 (Prirodnjački i matematički spisi 17), 1-121.	61, pl. 7, figs 7-8	v
Provalenciennesia langhofferi	Provalenciennesia	langhofferi	(Gorjanović-Kramberger, 1901)	Gorjanović-Kramberger, K. 1901. Über die Gattung Valeneiennesia und einige unterpontische Limnaeen. Beitr. Paläont. Geol. Österr.-Ungarns u. d. Orients, 13 (3), 121-140.	134, pl. 10, fig. 1	v	http://www.biodiversitylibrary.org/item/50663#page/155/mode/1up
Melanopsis lanzaeana	Melanopsis	lanzaeana	Brusina, 1874	Brusina, S. 1874. Fossile Binnen-Mollusken aus Dalmatien, Kroatien und Slavonien nebst einem Anhange. Actienbuchdruckerei, Agram.	34	v	https://archive.org/details/fossilebinnenmo00brusgoog
Micromelania lapadensis	Micromelania	lapadensis	Lörenthey, 1893	Lörenthey, E. 1893. Beiträge zur Kenntniss der unterpontischen Bildungen des Szilágyer Comitates und Siebenbürgens. Értesítö az Erdélyi Múzeum-Egylet Orvos-Természettudományi Szakosztályából, 18, 289-322.	311, pl. 4, fig. 14b	v	http://epa.oszk.hu/01500/01549/00012/pdf/289-322.pdf
Valvata (Cincinna) larteti	Valvata (Cincinna)	larteti	Bourguignat, 1881	Bourguignat, J.R. 1881. Histoire malacologique de la Colline de Sansan, précédée d'une notice géologique et suivie d'un apercu climatologique et topographique de Sansan, a l'époque des dépôts de cette colline. Annales des science géologiques, 11, 1-175.	153, figs 297-299	v	http://gallica.bnf.fr/ark:/12148/bpt6k4325871/f165.image
Segmentina lartetii	Segmentina	lartetii	(Noulet, 1854)	Noulet, J.-B. 1854. Mémoires sur les coquilles fossiles des terrains d'eau douce du Sud-Ouest de la France. Victor Masson, Paris.	104	v	http://books.google.at/books/about/M%C3%A9moires_sur_les_coquilles_fossiles_des.html?id=6DEe7HS8FTsC&redir_esc=y
Anisus (Anisus) laskarevi	Anisus (Anisus)	laskarevi	Milošević, 1976	Milošević, V.M. 1976. Anisus (Anisus) laskarevi n. sp. i Anisus (Spiralina) metochiensis n. sp. iz najmlađih slojeva slatkovodne Neogene serije Metohije. Bulletin du Museum d'Histoire Naturelle de Belgrade, Série A, 31, 161-171.	161, pl. 1, figs 16-27	v
Pyrgula laskarevi	Pyrgula	laskarevi	Pavlović, 1927	Pavlović, P.S. 1927. Donjopontiski mekušci iz okoline Beograda (s naročitim obzirom na fosilnu faunu okoline sela Vrčina). Sprska Akademija nauka, posebna izdanja, 66 (Prirodnjački i matematički spisi 17), 1-121.	99, pl. 14, figs 11-12	v
Caspia latior	Caspia	latior	(Sandberger, 1886)	Sandberger, C.L.F. 1886. Bemerkungen über einige Binnenconchylien des Wiener Beckens. Verhandlungen der k. k. geologischen Reichsanstalt, 1886 (5), 118-119.	331	v	http://opac.geologie.ac.at/wwwopacx/wwwopac.ashx?command=getcontent&server=images&value=VH1886_118_A.pdf
Tinnyea lauraea	Tinnyea	lauraea	(Matheron, 1842)	Matheron, P. 1842. Catalogue méthodique et descriptif des corps organisés fossiles du départment des Bouches-du-Rhône et lieux circonvoisins. Répertoire des travaux de la Société de statistique de Marseille, 6, 81-341.	291, pl. 36, figs 23-24	v	http://gallica.bnf.fr/ark:/12148/bpt6k5719359d/f81.image
Stagnicola laurillardiana	Stagnicola	laurillardiana	(Noulet, 1854)	Noulet, J.-B. 1854. Mémoires sur les coquilles fossiles des terrains d'eau douce du Sud-Ouest de la France. Victor Masson, Paris.	109	v	http://books.google.at/books/about/M%C3%A9moires_sur_les_coquilles_fossiles_des.html?id=6DEe7HS8FTsC&redir_esc=y
Socenia lauta	Socenia	lauta	Jekelius, 1944	Jekelius, E. 1944. Sarmat und Pont von Soceni (Banat). Memoriile Institutului geologic al Romaniei, 5, 1-167.	125, pl. 13, fig. 33, pl. 46, figs 21-25	v
Radix lazarevici	Radix	lazarevici	(Brusina, 1902)	Brusina, S. 1902. Iconographia Molluscorum Fossilium in tellure tertiaria Hungariae, Croatiae, Slavoniae, Dalmatiae, Bosniae, Herzegovinae, Serbiae and Bulgariae inventorum. Officina Soc. Typographicae, Agram.	pl. 1, figs 40-41	v
Gyraulus (Gyraulus) lazici	Gyraulus (Gyraulus)	lazici	(Brusina, 1892)	Brusina, S. 1892. Fauna fossile terziaria di Markusevec in Croazia. Con un elenco delle Dreissensidae della Dalmazia, Croazia e Slavonia. Glasnik hrvatskog naravoslovnog društva, 7, 113-210.	128	v	http://www.biodiversitylibrary.org/item/42638#page/131/mode/1up
Melanopsis lebedai	Melanopsis	lebedai	Lueger, 1980	Lueger, J.P. 1980. Die Molluskenfauna aus dem Pannon (Obermiozän) des Fölligberges (Eisenstädter Bucht) im Burgenland (Österreich). Mitteilungen der österreichischen geologischen Gesellschaft, 73, 95-134.	104	v
Bithynia leberonensis	Bithynia	leberonensis	Fischer & Tournouër, 1873	Fischer, P., Tournouër, R. 1873. Étude sur les invertebrés. 113-172. In: Gaudry, A., Fischer, P., Tournouër, R. Animaux fossiles du Mont Léberon (Vaucluse). F. Savy, Paris.	156, pl. 21, figs 1-2	v	http://www.biodiversitylibrary.org/item/106996#page/7/mode/1up
Bithynia leberonensis bofilli	Bithynia	leberonensis bofilli	(Wenz, 1928)	Wenz, W. 1928. Zur Nomenklatur tertiärer Land- und Süßwassergastropoden. VIII. Senckenbergiana, 10, 119-120.	119	v
Bithynia leberonensis delphinensis	Bithynia	leberonensis delphinensis	Locard, 1883	Locard, A. 1883. Recherches paléontologiques sur les dépôts tertiaires à Milne-Edwardsia et Vivipara du Pliocène inférieur du département de l'Ain. Annales de l'Académie de Mâcon, IIe Série, 6, 2-166.	19, 59, pl. 3, fig. 9	v	http://gallica.bnf.fr/ark:/12148/bpt6k2136624/f3.image.langEN
Bithynia leberonensis neyronensis	Bithynia	leberonensis neyronensis	Locard, 1883	Locard, A. 1883. Recherches paléontologiques sur les dépôts tertiaires à Milne-Edwardsia et Vivipara du Pliocène inférieur du département de l'Ain. Annales de l'Académie de Mâcon, IIe Série, 6, 2-166.	18, pl. 2, fig. 8	v	http://gallica.bnf.fr/ark:/12148/bpt6k2136624/f3.image.langEN
Viviparus leiostraca	Viviparus	leiostraca	Brusina, 1874	Brusina, S. 1874. Fossile Binnen-Mollusken aus Dalmatien, Kroatien und Slavonien nebst einem Anhange. Actienbuchdruckerei, Agram.	75, pl. 1, figs 15-16	v	https://archive.org/details/fossilebinnenmo00brusgoog
Schuettemmericia lemani	Schuettemmericia	lemani	(Basterot, 1825)	Basterot, B. de 1825. Description géologique du bassin tertiaire du sud-ouest de la France. Mémoires de la Société d'Histoire Naturelle de Paris, 2, 1-100.	31, pl. 4, fig. 9	v	http://www.biodiversitylibrary.org/item/23524#page/13/mode/1up
Gyraulus (Armiger) lenapalus	Gyraulus (Armiger)	lenapalus	(Bourguignat, 1881)	Bourguignat, J.R. 1881. Histoire malacologique de la Colline de Sansan, précédée d'une notice géologique et suivie d'un apercu climatologique et topographique de Sansan, a l'époque des dépôts de cette colline. Annales des science géologiques, 11, 1-175.	144, figs 263-267	v	http://gallica.bnf.fr/ark:/12148/bpt6k4325871/f165.image
Gyraulus (Gyraulus) lendli	Gyraulus (Gyraulus)	lendli	(Brusina, 1902)	Brusina, S. 1892. Fauna fossile terziaria di Markusevec in Croazia. Con un elenco delle Dreissensidae della Dalmazia, Croazia e Slavonia. Glasnik hrvatskog naravoslovnog društva, 7, 113-210.	pl. 4	v	http://www.biodiversitylibrary.org/item/42638#page/131/mode/1up
Schuettemmericia lenoiri	Schuettemmericia	lenoiri	(Schlickum, 1968)	Schlickum, W.R. 1968. Die Gattungen Briardia Munier-Chalmas und Nystia Tournouer. Archiv für Molluskenkunde, 98, 39-51.	42, pl. 5, figs 5-9	v
Theodoxus (Theodoxus) leobersdorfensis	Theodoxus (Theodoxus)	leobersdorfensis	(Handmann, 1887)	Handmann, R. 1887. Die fossile Conchylienfauna von Leobersdorf im Tertiärbecken von Wien. Aschendorff, Münster.	8, pl. 6, figs 14-15	v	http://sammlungen.ulb.uni-muenster.de/hd/content/pageview/2023144
Micromelania leobersdorfensis	Micromelania	leobersdorfensis	Papp, 1953	Papp, A. 1953. Die Molluskenfauna des Pannon des Wiener Beckens. Mitteilungen der geologischen Gesellschaft in Wien, 44, 85-222.	121, pl. 5, figs 5, 8	v
Odontohydrobia leobersdorfensis	Odontohydrobia	leobersdorfensis	(Papp, 1953)	Papp, A. 1953. Die Molluskenfauna des Pannon des Wiener Beckens. Mitteilungen der geologischen Gesellschaft in Wien, 44, 85-222.	114, pl. 8, figs 15-18	v
Theodoxus (Theodoxus) leobersdorfensis dacicus	Theodoxus (Theodoxus)	leobersdorfensis dacicus	Jekelius, 1944	Jekelius, E. 1944. Sarmat und Pont von Soceni (Banat). Memoriile Institutului geologic al Romaniei, 5, 1-167.	114, pl. 42, figs 8-11	v
Theodoxus (Theodoxus) leobersdorfensis markuseveci	Theodoxus (Theodoxus)	leobersdorfensis markuseveci	Jurišić-Polšak, 1979	Jurišić-Polšak, Z. 1979. Miocenske i pliocenske neritide u Hrvatskoj. Palaeontologia Jugoslavica, 22, 1-50.	22	v
Theodoxus (Theodoxus) leobersdorfensis oblongus	Theodoxus (Theodoxus)	leobersdorfensis oblongus	(Handmann, 1887)	Handmann, R. 1887. Die fossile Conchylienfauna von Leobersdorf im Tertiärbecken von Wien. Aschendorff, Münster.	9, pl. 6, fig. 15	v	http://sammlungen.ulb.uni-muenster.de/hd/content/pageview/2023144
Pseudamnicola leognanensis	Pseudamnicola	leognanensis	(Cossmann & Peyrot, 1918)	Cossmann, M., Peyrot, M.A. 1917-1918. Conchologie néogénique de l'Aquitaine. Actes de la Société linnéenne de Bordeaux, 70 (3), 5-491.	411, pl. 16, figs 55-57	v	http://www.biodiversitylibrary.org/item/103369#page/11/mode/1up
Melanopsis lepavinensis	Melanopsis	lepavinensis	Brusina, 1897	Brusina, S. 1897. Gragja za neogensku malakološku faunu Dalmacije, Hrvatske i Slavonije uz neke vrste iz Bosne i Hercegovine i Srbije. Djela Jugoslavenske akademije znanosti i umjetnosti, 18, 1-43.	9, pl. 6, figs 17-20	v
Valvata (Valvata) leptonema	Valvata (Valvata)	leptonema	Brusina, 1892	Brusina, S. 1892. Fauna fossile terziaria di Markusevec in Croazia. Con un elenco delle Dreissensidae della Dalmazia, Croazia e Slavonia. Glasnik hrvatskog naravoslovnog društva, 7, 113-210.	167	v	http://www.biodiversitylibrary.org/item/42638#page/131/mode/1up
Valvata (Cincinna) lessonae	Valvata (Cincinna)	lessonae	Sacco, 1886	Sacco, F. 1886. Fauna malacologica delle alluvioni plioceniche. Memorie della Reale Accademia delle Scienze di Torino, Serie II, 37, 169-206.	177, pl. 1, fig. 8	v	http://www.biodiversitylibrary.org/item/138367#page/213/mode/1up
Micromelania letochae	Micromelania	letochae	(Fuchs, 1873)	Fuchs, T. 1873. Beiträge zur Kenntniss fossiler Binnenfaunen. VI. Neue Conchylienarten aus den Congerien-Schichten und aus Ablagerungen der sarmatischen Stufe. Jahrbuch der k. k. geologischen Reichsanstalt, 23, 19-26.	21, pl. 4, figs 1-7	v	http://opac.geologie.ac.at/wwwopacx/wwwopac.ashx?command=getcontent&server=images&value=JB0231_019_A.pdf
Metohia levantica	Metohia	levantica	Popović, 1964	Popović, R. 1964. Novi rod Metohia iz Levanta Metohijskog basena. Nafta, 15 (3), 45-53.	47, 52, pl. 1, figs 1-4, pl. 3, figs 2-4, pl. 4, figs 2-4	v
Iraklimelania levis	Iraklimelania	levis	Willmann, 1981	Willmann, R. 1981. Evolution, Systematik und stratigraphische Bedeutung der neogenen Süßwassergastropoden von Rhodos und Kos/Ägäis. Palaeontographica Abt. A, 174, 10-235.	164	v
Orygoceras levis	Orygoceras	levis	Gorjanović-Kramberger, 1890	Gorjanović-Kramberger, C. 1890. Die praepontischen Bildungen des Agramer Gebirges. Glasnik hrvatskoga naravoslovnoga društva, 5, 151-163.	158, pl. 6, fig. 11	v	http://www.biodiversitylibrary.org/item/41676#page/203/mode/1up
Theodoxus licherdopoli	Theodoxus	licherdopoli	(Stefanescu, 1896)	Stefanescu, S. 1896. Études sur les Terrains tertiaires de Roumanie. Contribution a l'étude des faunes sarmatique, pontique et levantine. Mémoirs de la Société Géologique de France, Mémoir 15. Paléontologique, 6 (2-3), 1-147.	118, pl. 10, figs 91-94	v	http://jubilotheque.upmc.fr/ead.html?id=GM_000915_001
Viviparus lignitarum	Viviparus	lignitarum	Neumayr in Neumayr & Paul, 1875	Neumayr, M., Paul, C.M. 1875. Die Congerien- und Paludienschichten Slavoniens und deren Faunen. Abhandlungen der k. k. Geologischen Reichsanstalt, 7 (3), 1-106.	65, pl. 8, fig. 4	v	http://www.biodiversitylibrary.org/item/120876#page/171/mode/1up
Viviparus (Viviparus) lilianus	Viviparus (Viviparus)	lilianus	Popović, 1971	Popović, R. 1971. New species of the genus Viviparus from the Pontian sediments of the Metohia Basin. Bulletin scientifique, Section A, 16 (11-12), 339-341.	340, figs 1(3-4)	v
Provalenciennesia limnaeoidea	Provalenciennesia	limnaeoidea	(Gorjanović-Kramberger, 1901)	Gorjanović-Kramberger, K. 1901. Über die Gattung Valeneiennesia und einige unterpontische Limnaeen. Beitr. Paläont. Geol. Österr.-Ungarns u. d. Orients, 13 (3), 121-140.	135, pl. 10, figs 5-7	v	http://www.biodiversitylibrary.org/item/50663#page/155/mode/1up
Hydrobia limnicola	Hydrobia	limnicola	(Rolle, 1860)	Rolle, F. 1860. Die Lignit-Ablagerung des Beckens von Schönstein in Unter-Steiermark und ihre Fossilien. Sitzungsberichte der Kaiserlichen Akademie der Wissenschaften, Mathematisch-Naturwissenschaftliche Classe, 41 (1), 7-46.	37, pl. 3, figs 4-10	v	http://www.landesmuseum.at/pdf_frei_remote/SBAWW_41_0007-0052.pdf
Hydrobia lineata	Hydrobia	lineata	Jekelius, 1944	Jekelius, E. 1944. Sarmat und Pont von Soceni (Banat). Memoriile Institutului geologic al Romaniei, 5, 1-167.	61, pl. 11, figs 7-9	v
Pseudofagotia lineata	Pseudofagotia	lineata	Anistratenko, 1993	Anistratenko, V.V. 1993. Mollyuski semeystv Melanopsidae i Bithyniidae (Gastropoda, Pectinibranchia) iz kimmeriyskikh otlozheniy Abkhazii. Byulleten' Moskovskogo Obshchestva Ispytateley Prirody, Otdel biologicheskiy, 98 (5), 68-79.	72, textfig. 2	v
Theodoxus (Calvertia) lineatus	Theodoxus (Calvertia)	lineatus	(Sinzov, 1896)	Sinzov, I. 1896. Beschreibung einiger Arten neogener Versteinerungen, welche in den Gouvernements von Cherson und Bessarabien aufgefunden wurden [in Russian]. Zapiski novorossiiskoe obshchestvo estestvoispytatelei, 21, 39-88.	67	v
Micromelania lineolata	Micromelania	lineolata	Brusina, 1892	Brusina, S. 1892. Fauna fossile terziaria di Markusevec in Croazia. Con un elenco delle Dreissensidae della Dalmazia, Croazia e Slavonia. Glasnik hrvatskog naravoslovnog društva, 7, 113-210.	161	v	http://www.biodiversitylibrary.org/item/42638#page/131/mode/1up
Gyraulus (Gyraulus) lineolatus	Gyraulus (Gyraulus)	lineolatus	(Brusina, 1878)	Brusina, S. 1878. Molluscorum fossilium species novae et emendatae in tellure tertiaria Dalmatiae, Croatiae et Slavoniae inventae. Journal de Conchyliologie, 26, 347-356.	355	v	http://biodiversitylibrary.org/item/54320#page/363/mode/1up
Gyraulus (Armiger) lluecai	Gyraulus (Armiger)	lluecai	(Royo Gómez, 1922)	Royo Gómez, J. 1922. El Mioceno continental ibérico y su fauna malacológica. Comisión de investigaciones paleontológicas y prehistóricas, 30, 1-230.	132, textfig. 38	v
Pseudamnicola lobostoma	Pseudamnicola	lobostoma	Schütt in Schütt & Besenecker, 1973	Schütt, H., Besenecker, H. 1973. Eine Molluskenfauna aus dem Neogen von Chios (Ägäis). Archiv für Molluskenkunde, 103 (4/6), 1-29.	9, pl. 1, fig. 8	v
Viviparus loczyi	Viviparus	loczyi	Halaváts, 1903	Halaváts, G.v. 1903. Die Fauna der pontischen Schichten in der Umgebung des Balatonsees. Resultate der wissenschaftlichen Erforschung des Balatonsees, 1 (1), 1-80.	41, pl. 1, figs 5-6	v
Micromelania loczyi	Micromelania	loczyi	Lörenthey, 1894	Lörenthey, E. 1894. Die Pontische Fauna von Kurd im Comitate Tolna. Földtani Közlöny, 25, 73-102.	84, pl. 2, fig. 6-8, 10	v
Segmentina loczyi	Segmentina	loczyi	(Lörenthey, 1906)	Lörenthey, I. 1906. Beitrage zur Fauna und stratigraphischen Lage der pannonischen Schichten in der Umgebung des Balatonsees. Resultate der wissenschaftlichen Erforschung des Balatonsees, Bd. 1, Teil 1. Anhang 4, 1-216.	119, pl. 2, fig. 18	v
Segmentina loczyi anterior	Segmentina	loczyi anterior	(Sauerzopf, 1953)	Sauerzopf, F. 1953. Die Planorbidae aus dem Pannon des Alpenostrandes. Burgenländische Heimatblätter, 15 (2), 49-66.	66, pl. 4, fig. 3	v
Viviparus lomejkoi	Viviparus	lomejkoi	Pavlović, 1932	Pavlović, P.S. 1932. Novi prilošci za poznavanje fosilne faune iz Kosovske i Metohiskopodrimske Kotline. Bulletin du Service Géologique du Royaume de Yougoslavie, 1 (2), 231-253.	244 pl. 2, figs 1-6	v
Melanopsis lomnickii	Melanopsis	lomnickii	Wenz, 1928	Wenz, W. 1928. Zur Nomenklatur tertiärer Land- und Süßwassergastropoden. VIII. Senckenbergiana, 10, 119-120.	119	v
Melanopsis longa	Melanopsis	longa	Deshayes in Férussac, 1851	Férussac, A.E.J.P.J.F.d'Audebard de, Deshayes, G.P. 1819-1851. Histoire naturelle générale et particulière des mollusques terrestres et fluviatiles. J.-B. Bailliere, Paris.	pl. 2, fig. 8	v	http://books.google.at/books?id=6hBQAAAAcAAJ&printsec=frontcover&hl=de&source=gbs_ge_summary_r&cad=0#v=onepage&q&f=false
Hydrobia longaeva	Hydrobia	longaeva	Neumayr in Neumayr & Paul, 1875	Neumayr, M., Paul, C.M. 1875. Die Congerien- und Paludienschichten Slavoniens und deren Faunen. Abhandlungen der k. k. Geologischen Reichsanstalt, 7 (3), 1-106.	76, pl. 9, fig. 13	v	http://www.biodiversitylibrary.org/item/120876#page/171/mode/1up
Melanopsis longirostris	Melanopsis	longirostris	Pallary, 1920	Pallary, P. 1920. Deuxième note sur la nomenclature des Melanopsis fossiles. Bulletin de la Société d'Histoire Naturelle de l'Afrique du Nord, 11 (7), 104-119.	112	v	http://bibdigital.rjb.csic.es/spa/Libro.php?Libro=1844
Melanopsis lorentheyi	Melanopsis	lorentheyi	Andrusov, 1909	Andrusov, N. 1909. Materialy k poznaniyu Prikaspiyskogo neogena. Ponticheskiye plasty Shemakhinskogo uyezda. Trudy Geologicheskago Komiteta, novaya seriya, 40, 1-177.	82, 158, pl. 4, figs 11-20	v
Gyraulus (Gyraulus) lorentheyi	Gyraulus (Gyraulus)	lorentheyi	(Brusina, 1902)	Brusina, S. 1902. Iconographia Molluscorum Fossilium in tellure tertiaria Hungariae, Croatiae, Slavoniae, Dalmatiae, Bosniae, Herzegovinae, Serbiae and Bulgariae inventorum. Officina Soc. Typographicae, Agram.	pl. 4, figs 6-8	v
Valvata (Cincinna) lorentheyi	Valvata (Cincinna)	lorentheyi	Wenz, 1928	Wenz, W. 1928. Zur Nomenklatur tertiärer Land- und Süßwassergastropoden. VIII. Senckenbergiana, 10, 119-120.	120	v
Melanopsis lorioli	Melanopsis	lorioli	Locard, 1893	Locard, A. 1893. Monographie des mollusques tertiaires terrestres et fluviatiles de la Suisse. Deuxième partie. Mémoires de la Société Paléontologique Suisse, 19, 131-275.	187, pl. 9, fig. 22	v
Theodoxus (Calvertia) lorkovici	Theodoxus (Calvertia)	lorkovici	(Brusina, 1878)	Brusina, S. 1878. Molluscorum fossilium species novae et emendatae in tellure tertiaria Dalmatiae, Croatiae et Slavoniae inventae. Journal de Conchyliologie, 26, 347-356.	353	v	http://biodiversitylibrary.org/item/54320#page/363/mode/1up
Viviparus loxostomus	Viviparus	loxostomus	(Sandberger, 1875)	Sandberger, C.L.F. 1870-1875. Die Land- und Süßwasser-Conchylien der Vorwelt. C. W. Kreidel, Wiesbaden.	691, pl. 31, fig. 21	v	http://reader.digitale-sammlungen.de/de/fs1/object/display/bsb10482123_00005.html
Melanopsis lozanici	Melanopsis	lozanici	Brusina, 1893	Brusina, S. 1893. Frammenti di Malacologia terziaria Serba. Annales Géologiques de la Péninsule Balkanique, 4 (1-2), 192-208, 25-74.	201, 34, pl. 2, fig. 6	v
Viviparus lubenescuae	Viviparus	lubenescuae	Neubauer, Harzhauser, Georgopoulou, Mandic & Kroh, 2014	Neubauer, T.A., Harzhauser, M., Georgopoulou, E., Mandic, O., Kroh, A. 2014. Replacement names and nomenclatural comments for problematic species-group names in Europe's Neogene freshwater Gastropoda. Zootaxa, 3785 (3), 453-468.	455	v	http://biotaxa.org/Zootaxa/article/download/zootaxa.3785.3.7/7657
Stenothyrella lubricella	Stenothyrella	lubricella	(Sandberger, 1859)	Sandberger, C.L.F. 1858-1863. Die Conchylien des Mainzer Tertiärbeckens. C. W. Kreidel, Wiesbaden.	79, pl. 6, fig. 7	v	http://www.biodiversitylibrary.org/item/49038#page/7/mode/1up
Melanopsis lucanensis	Melanopsis	lucanensis	Neubauer in Neubauer et al., 2011	Neubauer, T.A., Mandic, O., Harzhauser, M. 2011. Middle Miocene Freshwater Mollusks from Lake Sinj (Dinaride Lake System, SE Croatia; Langhian). Archiv für Molluskenkunde, 140 (2), 201-237, doi: 10.1127/arch.moll/1869-0963/140/201-237	206, pl. 1, figs 10-12	v
Valvata (Cincinna) lucici	Valvata (Cincinna)	lucici	Brusina, 1902	Brusina, S. 1902. Iconographia Molluscorum Fossilium in tellure tertiaria Hungariae, Croatiae, Slavoniae, Dalmatiae, Bosniae, Herzegovinae, Serbiae and Bulgariae inventorum. Officina Soc. Typographicae, Agram.	pl. 13, figs 31-32	v
Neodelminiella lucinoides	Neodelminiella	lucinoides	Kochansky-Devidé & Pikija, 1976	Kochansky-Devidé, V., Pikija, M. 1976. Panonske Clivunellidae (Gastropoda) sjeverne Hrvatske. Geološki vjesnik, 29, 397-407.	402, pl. 1, fig. 3	v
Gyraulus ludovici	Gyraulus	ludovici	(Noulet, 1854)	Noulet, J.-B. 1854. Mémoires sur les coquilles fossiles des terrains d'eau douce du Sud-Ouest de la France. Victor Masson, Paris.	104	v	http://books.google.at/books/about/M%C3%A9moires_sur_les_coquilles_fossiles_des.html?id=6DEe7HS8FTsC&redir_esc=y
Tournouerina lugdunensis	Tournouerina	lugdunensis	(Tournouër in Falsan & Locard, 1879)	Falsan, A., Locard, A. 1879. Note sur les formations tertiaires et quaternaires des environs de Miribel (Ain). Annales de la Société d'Agriculture. Histoire naturelle et arts utiles de Lyon. Sér. 5, 1, 1-10.	6	v
?Melanoides lusitanica	?Melanoides	lusitanica	(Roman, 1907)	Roman, F. 1907. 1re partie - Paléontologie. 1-88. In: Roman, F., Torres, A. Le Néogène continental dans la basse vallée du Tage (rive droite). Imprimerie de l'Académie Royale des Sciences, Lisbonne.	85, fig. 10, pl. 1, figs 28-29	v
Staja lycica	Staja	lycica	(Oppenheim, 1919)	Oppenheim, P. 1919. Das Neogen in Kleinasien. Zeitschrift der Deutschen Geologischen Gesellschaft, 70, 1-210.	117, pl. 5, fig. 2	v
Melanopsis lyrata	Melanopsis	lyrata	Neumayr, 1869	Neumayr, M. 1869. II. Beiträge zur Kenntniss fossiler Binnenfaunen. Jahrbuch der kaiserlichen und königlichen geologischen Reichsanstalt, 19, 355-382.	358, pl. 11, fig. 8	v	http://www.landesmuseum.at/pdf_frei_remote/JbGeolReichsanst_019_0355-0382.pdf
Radix lytostomopsis	Radix	lytostomopsis	(Brusina, 1902)	Brusina, S. 1902. Iconographia Molluscorum Fossilium in tellure tertiaria Hungariae, Croatiae, Slavoniae, Dalmatiae, Bosniae, Herzegovinae, Serbiae and Bulgariae inventorum. Officina Soc. Typographicae, Agram.	pl. 1, figs 30-31	v
Radix macaleti	Radix	macaleti	Neubauer, Harzhauser, Kroh, Georgopoulou & Mandic, 2014	Neubauer, T.A., Harzhauser, M., Kroh, A., Georgopoulou, E., Mandic, O. 2014 (accepted). Replacement names and nomenclatural comments for problematic species-group names in Europe's Neogene freshwater Gastropoda. Part 2. ZooKeys.		v
Viviparus macarovicii	Viviparus	macarovicii	Lubenescu & Zazuleac, 1985	Lubenescu, V., Zazuleac, D. 1985. Les Viviparidés du Néogène supérieur du Bassin Dacique. Mémoires - L'Institut de Géologie et de Géophysique, 32, 77-136.	105, pl. 28, figs 11-14	v
Holandriana macedonica	Holandriana	macedonica	(Burgerstein, 1877)	Burgerstein, L. 1877. Beitrag zur Kenntniss des Jungtertiären Süsswasser-Depôts bei Ueskueb. Jahrbuch der k. k. geologischen Reichsanstalt, 27, 243-250.	248, pl. 3, figs 13-16	v	http://www.landesmuseum.at/pdf_frei_remote/JbGeolReichsanst_027_0243-0250.pdf
Theodoxus (Calvertia) macedonicus	Theodoxus (Calvertia)	macedonicus	Wenz, 1943	Wenz, W. 1943. Neogene Süßwassermollusken von Makedonien. Archiv für Molluskenkunde, 75, 145-148.	146, figs 1-4	v
Zagrabica maceki	Zagrabica	maceki	Brusina, 1884	Brusina, S. 1884. Die Fauna der Congerienschichten von Agram in Kroatien. Beiträge zur Paläontologie und Geologie Österreich-Ungarns und des Orients, 3, 125-187.	174, pl. 30, fig. 22	v	http://www.landesmuseum.at/pdf_frei_remote/BPalOeU_003_0125-0187.pdf
Theodoxus (Calvertia) maculosus	Theodoxus (Calvertia)	maculosus	Gozhik in Gozhik & Datsenko, 2007	Gozhik, P.F., Datsenko, L.N. 2007. Presnovodnyye Mollyuski pozdnego kaynozoya yuga Bostochnoy Yevropy. Chast' II. Natsional'naya Akademiya Nauk Ukrainy, Institut Geologicheskikh Nauk, Kiev.	30, pl. 36, figs 8-11	v
?Emmericia maeotica	?Emmericia	maeotica	Iljina in Iljina et al., 1976	Iljina, L.B., Nevesskaya, L.A., Paramonova, N.P. 1976. Zakonomernosti razvitiya mollyuskov v opresnennykh basseinakh neogena Evrazii (pozdnii Miocen-rannii Pliocen). Izdatel'stvo 'Nauka', Moskva.	215	v
Staja maeotica	Staja	maeotica	(Iljina in Iljina et al., 1976)	Iljina, L.B., Nevesskaya, L.A., Paramonova, N.P. 1976. Zakonomernosti razvitiya mollyuskov v opresnennykh basseinakh neogena Evrazii (pozdnii Miocen-rannii Pliocen). Izdatel'stvo 'Nauka', Moskva.	213	v
Lithoglyphus maeoticus	Lithoglyphus	maeoticus	Papaianopol, 2006	Papaianopol, I. 2006. Nouveaux taxons du genre Lithoglyphus (Gastropoda, Lithoglyphidae) des dépots Méotiens de Roumanie (Miocène Supérieur, Bassin Dacique). Acta Palaeontologica Romaniae, 78A, 11-20.	17, pl. 1, figs 1-6, pl. 2, fig. 1	v
Caspia (Ulskia) maeotidiaeformis	Caspia (Ulskia)	maeotidiaeformis	Roshka, 1973	Roshka, V.Kh. 1973. Mollyuski meotica severo-zapadnogo prichernomor'ya. Shtiintsa, Kishinev.	169, pl. 27, fig. 384	v
Ninnia magna	Ninnia	magna	Andrusov, 1909	Andrusov, N. 1909. Materialy k poznaniyu Prikaspiyskogo neogena. Ponticheskiye plasty Shemakhinskogo uyezda. Trudy Geologicheskago Komiteta, novaya seriya, 40, 1-177.	107, 167	v
Melanopsis magna	Melanopsis	magna	Lubenescu, 1985	Lubenescu, V. 1985. Nouvelles espèces de mollusques du Pannonien du SO de la dépression de Transylvanie. Revue Roumaine de Géologie, Géophysique et Géographie, 29, 73-79.	78, pl. 2, fig. 8	v
Caspia magna	Caspia	magna	Pană, 2003	Pană, I. 2003. Les nannogastropodes. 296-349. In: Papaianopol, I., Marinescu, F., Krstić, N., Macaleț, R. (eds) Chronostratigraphie und Neostratotypen. Neogen der Zentrale Paratethys, Bd. X, Pl2. Romanien. Editura Academiei Române, Bucuresti.	316, pl. 5, figs 8-10, pl. 8, fig. 16	v
Zagrabica magnifica	Zagrabica	magnifica	Macaleț, 2002	Macaleț, R. 2002. Nouvelles espèces du genres Zagrabica and Melanoides dans le Dacien du Bassin Dacique. Acta Palaeontologica Romaniae, 3, 257-265.	258, pl. 1, fig. 5	v
Melanopsis magyari	Melanopsis	magyari	Neubauer, Harzhauser, Georgopoulou, Mandic & Kroh, 2014	Neubauer, T.A., Harzhauser, M., Georgopoulou, E., Mandic, O., Kroh, A. 2014. Replacement names and nomenclatural comments for problematic species-group names in Europe's Neogene freshwater Gastropoda. Zootaxa, 3785 (3), 453-468.	457	v	http://biotaxa.org/Zootaxa/article/download/zootaxa.3785.3.7/7657
Melanopsis major	Melanopsis	major	Férussac, 1823	Férussac, A.E.J.P.J.F.d'Audebard de 1823. Monographie des espèces vivantes et fossiles du genre mélanopside, Melanopsis, et observations géologiques à leur sujet. Mémoires de la Société d'Histoire Naturelle de Paris, Sér. 2, 1, 132-164.	153, pl. 7, fig. 16	v	http://www.biodiversitylibrary.org/item/23445#page/148/mode/1up
Marticia makarii	Marticia	makarii	Pavlović, 1932	Pavlović, P.S. 1932. Novi prilošci za poznavanje fosilne faune iz Kosovske i Metohiskopodrimske Kotline. Bulletin du Service Géologique du Royaume de Yougoslavie, 1 (2), 231-253.	242	v
Nematurella makowskyi	Nematurella	makowskyi	(Rzehak, 1893)	Rzehak, A. 1893. Die Fauna der Oncophora Schichten Mährens. Verhandlungen des naturforschenden Vereins in Brünn, 31, 142-192.	173, pl. 2, fig. 5	v	http://www.biodiversitylibrary.org/item/150046#page/200/mode/1up
Turricaspia (Caspiella) malandzii	Turricaspia (Caspiella)	malandzii	Anistratenko & Gozhik, 1995	Anistratenko, V.V., Gozhik, P.F. 1995. Mollyuski semeystv Neritidae, Viviparidae, Lithoglyphidae i Pyrgulidae (Gastropoda, Pectinibranchia) iz kimmeriyskikh otlozheniy Abkhazii. Vestnik Zoologii, 1, 3-13.	10, textfig. 4	v
Pyrgula malcevici	Pyrgula	malcevici	Brusina, 1893	Brusina, S. 1893. Sur la découverte d'une nouvelle faune dans les couches tertiaires à Congeria des environs de Zagreb (Agram) et sur ses relations avec la faune récente de la mer Caspienne. Congr. int. d'Anthr. d'Arch. préhist. Zool. Moscou, 1892, 1-10.		n
Viviparus mammatus	Viviparus	mammatus	(Stefanescu, 1889)	Stefanescu, S. 1889. Memoriu relativ la Geologia Judetului Doljiu. Anuarul Biuroului geologic, 4, 317-460.	450, pl. 1, figs 11-14	n
Viviparus mandarinicus	Viviparus	mandarinicus	(Seninski, 1905)	Seninski, K. 1905. Novyya Dannyya o neogenovych' plastach' Yugozapadnogo Zakavkaz'ya. Trudy Obshchestva Estestvoispytateley pri Imperatorskom Yuryevskom Universitete, 16, 1-80.	53, pl. 2, figs 9-10	v
Hauffenia mandici	Hauffenia	mandici	Neubauer & Harzhauser in Harzhauser et al., 2014	Harzhauser, M., Neubauer, T.A., Gross, M., Binder, H. 2014. The early Middle Miocene mollusc fauna of Lake Rein (Eastern Alps, Austria). Palaeontographica, Abt. A, 302 (1-6), 1-71.	8, pl. 1, figs 9-13	v
Viviparus (Viviparus) mangikiani singularis	Viviparus (Viviparus)	mangikiani singularis	Popov, 1968	Popov, G.I. 1968. O stratigrafii verkhnepliotsenovykh otlozheniy yuga Ukrainy i Moldavii. Izvestiya Akademii nauk Moldavskoy SSR. Seriya biologicheskikh i khimicheskikh nauk, 1968 (3), 1525.		n
Planorbarius mantelli	Planorbarius	mantelli	(Dunker, 1848)	Dunker, W. 1848. Über die in der Molasse bei Günzberg unfern Ulm vorkommenden Conchylien und Pflanzenreste. Palaeontographica, 1, 155-168.	159, pl. 21, figs 27-29	v	http://www.biodiversitylibrary.org/item/43708#page/171/mode/1up
Bithynia marasinica	Bithynia	marasinica	Andrusov, 1909	Andrusov, N. 1909. Materialy k poznaniyu Prikaspiyskogo neogena. Ponticheskiye plasty Shemakhinskogo uyezda. Trudy Geologicheskago Komiteta, novaya seriya, 40, 1-177.	94, 163, pl. 5, figs 28-29	v
Pseudamnicola (Barassia) margarita	Pseudamnicola (Barassia)	margarita	(Neumayr in Herbich & Neumayr, 1875)	Herbich, F., Neumayr, M. 1875. Beiträge zur Kenntnis fossiler Binnenfaunen. VII. Die Süsswasserablagerungen im südöstlichen Siebenbürgen. Jahrbuch der k. k. geologischen Reichsanstalt, 25, 401-431.	425, pl. 17, fig. 14	v	http://opac.geologie.ac.at/wwwopacx/wwwopac.ashx?command=getcontent&server=images&value=JB0254_401_A.pdf
Pseudamnicola (Barassia) margarita bifrons	Pseudamnicola (Barassia)	margarita bifrons	Jekelius, 1932	Jekelius, E. 1932. Fauna Neogenă a României. Die Molluskenfauna der dazischen Stufe des Beckens von Braşov. Memoriile Institutului geologic al României, 2, 1-118.	74, pl. 9, fig. 20	v
Pseudamnicola (Barassia) margarita globulosa	Pseudamnicola (Barassia)	margarita globulosa	Jekelius, 1932	Jekelius, E. 1932. Fauna Neogenă a României. Die Molluskenfauna der dazischen Stufe des Beckens von Braşov. Memoriile Institutului geologic al României, 2, 1-118.	74, pl. 9, figs 21-25	v
Pseudamnicola (Barassia) margarita nuda	Pseudamnicola (Barassia)	margarita nuda	Jekelius, 1932	Jekelius, E. 1932. Fauna Neogenă a României. Die Molluskenfauna der dazischen Stufe des Beckens von Braşov. Memoriile Institutului geologic al României, 2, 1-118.	74, pl. 9, fig. 19	v
Pseudamnicola (Barassia) margaritaeformis	Pseudamnicola (Barassia)	margaritaeformis	(Andrusov, 1905)	Andrusov, N. 1905. Maeotische Stufe. Zapiski Imperatorskago S.-Petersburgskago Mineralogicheskago Obshchestva, seriya 2, 43, 289-451.	399	v
Pseudamnicola (Pseudamnicola) margaritula	Pseudamnicola (Pseudamnicola)	margaritula	(Fuchs, 1870)	Fuchs, T. 1870. III. Beiträge zur Kenntniss fossiler Binnenfaunen. III. Die Fauna der Congerienschichten von Radmanest im Banate. Jahrbuch der k. k. geologischen Reichsanstalt, 20 (3), 343-364.	348, pl. 14, figs 54-55	v	http://opac.geologie.ac.at/wwwopacx/wwwopac.ashx?command=getcontent&server=images&value=JB0203_343_A.pdf
Valvata (Valvata) marginata	Valvata (Valvata)	marginata	Michaud, 1855	Michaud, G. 1855. Descriptions de coquilles fossiles découvertes dans les environs de Hauterive (Drôme). Annales de la Societé Linnéenne de Lyon, N.S., 2, 33-64.	50, pl. 5, figs 16-18	v	http://www.biodiversitylibrary.org/item/23249#page/45/mode/1up
Planorbarius margoi	Planorbarius	margoi	(Lörenthey, 1894)	Lörenthey, E. 1894. Die Pontische Fauna von Kurd im Comitate Tolna. Földtani Közlöny, 25, 73-102.	96, pl. 2, figs 20-21	v
Anisus mariae	Anisus	mariae	(Michaud, 1862)	Michaud, G. 1862. Description des Coquilles fossiles des environs de Hauterive (Drôme). Journal de Conchyliologie, 10, 58-84.	80, pl. 4, fig. 14	v	http://biodiversitylibrary.org/item/52231#page/64/mode/1up
Fossarulus mariae	Fossarulus	mariae	Pavlović, 1935	Pavlović, P.S. 1935. Sur la faune fossile de Mollusques des environs de Peć (Serbie du Sud). Bulletin de l'Académie serbe des sciences mathématiques et naturelles, B. Sciences naturelles, 2, 43-50.	47, pl. 1, fig. 16	v
Neritina mariae	Neritina	mariae	Handmann, 1887	Handmann, R. 1887. Die fossile Conchylienfauna von Leobersdorf im Tertiärbecken von Wien. Aschendorff, Münster.	9	v	http://sammlungen.ulb.uni-muenster.de/hd/content/pageview/2023144
Radix marinescui	Radix	marinescui	Macaleț, 2000	Macaleț, R. 2000. New Radix species identified in the Neogene deposits of the Dacic Basin. Acta Palaeontologica Romaniae, 2, 251-259.	253, pl. 3, figs 3-5	v
Gyraulus marinkovici	Gyraulus	marinkovici	(Brusina, 1892)	Brusina, S. 1892. Fauna fossile terziaria di Markusevec in Croazia. Con un elenco delle Dreissensidae della Dalmazia, Croazia e Slavonia. Glasnik hrvatskog naravoslovnog društva, 7, 113-210.	129	v	http://www.biodiversitylibrary.org/item/42638#page/131/mode/1up
Viviparus marnyanus	Viviparus	marnyanus	Bogachev, 1961	Bogachev, V.V. 1961. Materialy k istorii presnovodnoi fauny Evrazii. Izdatel'stvo Akademii Nauk Ukrainski SSR, Kiev.	278, pl. 45, fig. 10	v
Ninnia martensi	Ninnia	martensi	(Brusina, 1884)	Brusina, S. 1884. Die Fauna der Congerienschichten von Agram in Kroatien. Beiträge zur Paläontologie und Geologie Österreich-Ungarns und des Orients, 3, 125-187.	135	v	http://www.landesmuseum.at/pdf_frei_remote/BPalOeU_003_0125-0187.pdf
Pyrgula martini	Pyrgula	martini	Pavlović, 1932	Pavlović, P.S. 1932. Novi prilošci za poznavanje fosilne faune iz Kosovske i Metohiskopodrimske Kotline. Bulletin du Service Géologique du Royaume de Yougoslavie, 1 (2), 231-253.	241, pl. 1, fig. 10	v
Pyrgula marulici	Pyrgula	marulici	Brusina, 1902	Brusina, S. 1902. Iconographia Molluscorum Fossilium in tellure tertiaria Hungariae, Croatiae, Slavoniae, Dalmatiae, Bosniae, Herzegovinae, Serbiae and Bulgariae inventorum. Officina Soc. Typographicae, Agram.	pl. 7, figs 69-71	v
Kosovia matejici	Kosovia	matejici	Pavlović, 1931	Pavlović, P.S. 1931. O fosilnoj fauni mekušaca iz Skopske Kotline. Glasnik Skopskog naučnog društva, Odeljenje prirodnih Nauka, 9 (3), 1-28.	22, pl. 11, figs 14-16	v
Anisus matheroni	Anisus	matheroni	(Fischer & Tournouër, 1873)	Fischer, P., Tournouër, R. 1873. Étude sur les invertebrés. 113-172. In: Gaudry, A., Fischer, P., Tournouër, R. Animaux fossiles du Mont Léberon (Vaucluse). F. Savy, Paris.	156, pl. 21, figs 3-5	v	http://www.biodiversitylibrary.org/item/106996#page/7/mode/1up
Pyrgula mathildaeformis	Pyrgula	mathildaeformis	Fuchs, 1870	Fuchs, T. 1870. III. Beiträge zur Kenntniss fossiler Binnenfaunen. III. Die Fauna der Congerienschichten von Radmanest im Banate. Jahrbuch der k. k. geologischen Reichsanstalt, 20 (3), 343-364.	350, pl. 14, figs 39-42	v	http://opac.geologie.ac.at/wwwopacx/wwwopac.ashx?command=getcontent&server=images&value=JB0203_343_A.pdf
Gyraulus matraensis	Gyraulus	matraensis	Gál et al., 2000	Gál, E., Hír, J., Kessler, E., Kókay, J., Mészáros, L., Vencel, M. 1999. Középső-miocén ősmaradványok, a Mátraszőlős, Rákóczi-kápolna alatti útbevágásból I. A Mátraszőlős 1. lelőhely. Folia Historico Naturalia Musei Matraensis, 23, 33-78.	39	v
Parhydrobia mayeri	Parhydrobia	mayeri	(Morgan, 1920)	Morgan, J. de 1920. Contribution a l'étude de la faune des Faluns de la Touraine. Bulletin de la Société Géologique de France, quatrième série, 19, 305-347.	327, textfig. 23	v	http://biodiversitylibrary.org/item/97472#page/343/mode/1up
Theodoxus (?Calvertia) mayeri	Theodoxus (?Calvertia)	mayeri	(Semper, 1867)	Semper, O. 1867. Description de deux espèces fossiles du genre Neritina. Journal de Conchyliologie, 15, 322-324.	322, pl. 9, fig. 5	v	http://biodiversitylibrary.org/item/52768#page/326/mode/1up
Viviparus mazuranici	Viviparus	mazuranici	Brusina, 1902	Brusina, S. 1902. Iconographia Molluscorum Fossilium in tellure tertiaria Hungariae, Croatiae, Slavoniae, Dalmatiae, Bosniae, Herzegovinae, Serbiae and Bulgariae inventorum. Officina Soc. Typographicae, Agram.	pl. 12, figs 8-12	v
Melanopsis medinae	Melanopsis	medinae	Neubauer, Mandic, Harzhauser & Hrvatović, 2013	Neubauer, T.A., Mandic, O., Harzhauser, M., Hrvatović, H. 2013. A new Miocene lacustrine mollusc fauna of the Dinaride Lake System and its palaeobiogeographic, palaeoecologic, and taxonomic implications. Palaeontology, 56 (1), 129-156.	135, figs 5A-D	v
Bithynia mediocris	Bithynia	mediocris	Ludwig, 1865	Ludwig, R. 1865. Fossile Conchylien aus den tertiären Süsswasser- und Meerwasser-Ablagerungen in Kurhessen, Grossherzogtum Hessen und der Bayer'schen Rhön. Palaeontographica, 14, 40-97.	90, pl. 21, figs 23-24	v	http://www.biodiversitylibrary.org/item/44419#page/48/mode/1up
Bythinella megarensis	Bythinella	megarensis	Bukowski, 1896	Bukowski, G.v. 1896. Die levantinische Molluskenfauna der Insel Rhodus, II. Theil. Schluss. Denkschriften der Kaiserlichen Akademie der Wissenschaften, Mathematisch-Naturwissenschaftliche Classe, 63, 1-70.	40	v	http://www.landesmuseum.at/pdf_frei_remote/DAKW_63_0001-0070.pdf
Lymnaea megarensis	Lymnaea	megarensis	Gaudry in Gaudry & Fischer, 1867	Gaudry, A. 1862-1867. Animaux fossiles et Géologie de l'Attique d'après les recherches faites en 1855-56 et en 1860 sous les auspices de l'Académie des Sciences. Libraire de la Société Géologique de France, Paris.	445, pl. 61, figs 14-17	v	http://reader.digitale-sammlungen.de/en/fs1/object/display/bsb10225988_00007.html
Viviparus megarensis	Viviparus	megarensis	Fuchs, 1877	Fuchs, T. 1877. Studien über die jüngeren Tertiärbildungen Griechenlands. Denkschriften der Kaiserlichen Akademie der Wissenschaften, Mathematisch-Naturwissenschaftliche Classe, 37 (2), 1-42.	12, pl. 2, figs 48-55	v	http://www.biodiversitylibrary.org/item/31616#page/381/mode/1up
Viviparus mehedintzensis	Viviparus	mehedintzensis	Lubenescu & Zazuleac, 1985	Lubenescu, V., Zazuleac, D. 1985. Les Viviparidés du Néogène supérieur du Bassin Dacique. Mémoires - L'Institut de Géologie et de Géophysique, 32, 77-136.	116, pl. 31, figs 28-31, pl. 32, figs 1-4	v
Tylopoma melanthopsis	Tylopoma	melanthopsis	(Brusina, 1874)	Brusina, S. 1874. Fossile Binnen-Mollusken aus Dalmatien, Kroatien und Slavonien nebst einem Anhange. Actienbuchdruckerei, Agram.	74, pl. 2, figs 12-13	v	https://archive.org/details/fossilebinnenmo00brusgoog
Prososthenia meneghiniana	Prososthenia	meneghiniana	(de Stefani, 1874)	De Stefani, C. 1874. Fossili pliocenici dei dintorni di S. Miniato (Toscana). Bullettino Malacologico Italiano, 7, 5-88.	69	v	http://www.biodiversitylibrary.org/item/121982#page/11/mode/1up
Physa meneghinii	Physa	meneghinii	Sacco, 1886	Sacco, F. 1886. Nuove species terziarie di molluschi terrestri e d'aqua dolce e salmastra del Piemonte. Atti della Società Italiana di Scienze Naturali, 29, 427-476.	457, pl. 2, fig. 10	v	http://www.biodiversitylibrary.org/item/54923#page/443/mode/1up
Micromelania menisi	Micromelania	menisi	Brusina, 1902	Brusina, S. 1902. Iconographia Molluscorum Fossilium in tellure tertiaria Hungariae, Croatiae, Slavoniae, Dalmatiae, Bosniae, Herzegovinae, Serbiae and Bulgariae inventorum. Officina Soc. Typographicae, Agram.	pl. 7, figs 42-43	v
Smaragdia merignacensis	Smaragdia	merignacensis	(Cossmann & Peyrot, 1917)	Cossmann, M., Peyrot, M.A. 1917-1918. Conchologie néogénique de l'Aquitaine. Actes de la Société linnéenne de Bordeaux, 70 (3), 5-491.	58, pl. 8, figs 21-24	v	http://www.biodiversitylibrary.org/item/103369#page/11/mode/1up
Hydrobia metochiana	Hydrobia	metochiana	Pavlović, 1932	Pavlović, P.S. 1932. Novi prilošci za poznavanje fosilne faune iz Kosovske i Metohiskopodrimske Kotline. Bulletin du Service Géologique du Royaume de Yougoslavie, 1 (2), 231-253.	243	v
Melanopsis metochiana	Melanopsis	metochiana	Pavlović, 1932	Pavlović, P.S. 1932. Novi prilošci za poznavanje fosilne faune iz Kosovske i Metohiskopodrimske Kotline. Bulletin du Service Géologique du Royaume de Yougoslavie, 1 (2), 231-253.	239, pl. 1, figs 3-5	v
Micromelania metochiana	Micromelania	metochiana	Milošević, 1971	Milošević, V.M. 1971. Nazalak novih Hidrobija u jezerskim sedimentima gornjeg Miocena okoline Peći, Paraćina i Stalaća. Bulletin du Museum d'Histoire Naturelle de Belgrade, Série A, 26, 117-127.	120, pl. 1, figs 4-6	v
Valenciennius metochianus	Valenciennius	metochianus	(Pavlović, 1935)	Pavlović, P.S. 1935. Sur la faune fossile de Mollusques des environs de Peć (Serbie du Sud). Bulletin de l'Académie serbe des sciences mathématiques et naturelles, B. Sciences naturelles, 2, 43-50.	44, pl. 1, fig. 1	v
Anisus metochiensis	Anisus	metochiensis	Milošević, 1976	Milošević, V.M. 1976. Anisus (Anisus) laskarevi n. sp. i Anisus (Spiralina) metochiensis n. sp. iz najmlađih slojeva slatkovodne Neogene serije Metohije. Bulletin du Museum d'Histoire Naturelle de Belgrade, Série A, 31, 161-171.	162, pl. 1, figs 1-15	v
Lymnaea metochina	Lymnaea	metochina	Pavlović, 1935	Pavlović, P.S. 1935. Sur la faune fossile de Mollusques des environs de Peć (Serbie du Sud). Bulletin de l'Académie serbe des sciences mathématiques et naturelles, B. Sciences naturelles, 2, 43-50.	46, pl. 1, fig. 6	v
Viviparus (Viviparus) metohiensis	Viviparus (Viviparus)	metohiensis	Pavlović, 1903	Pavlović, P.S. 1903. Građa za poznavanje tercijara u Staroj Srbiji. Annales Géologiques de la Péninsule Balkanique, 6 (1), 155-189.	185, pl. 6, figs 14-17	v
Theodoxus (Neritaea) micans	Theodoxus (Neritaea)	micans	(Gaudry & Fischer in Gaudry, 1867)	Gaudry, A. 1862-1867. Animaux fossiles et Géologie de l'Attique d'après les recherches faites en 1855-56 et en 1860 sous les auspices de l'Académie des Sciences. Libraire de la Société Géologique de France, Paris.	446, pl. 61, figs 11-13	v	http://reader.digitale-sammlungen.de/en/fs1/object/display/bsb10225988_00007.html
Theodoxus (Neritaea) micans bollenensis	Theodoxus (Neritaea)	micans bollenensis	(Fontannes, 1879)	Fontannes, F. 1879-1882. Les invertébrés du bassin tertíaire du sudest de la France. Les mollusques pliocènes de la vallée du Rhône et du Roussillon. Georg, F. Savy, Lyon, Paris.	211, pl. 11, figs 13-16	v	http://www.biodiversitylibrary.org/item/47327#page/7/mode/1up
Theodoxus (Neritaea) micans rubricatus	Theodoxus (Neritaea)	micans rubricatus	(Almera, 1894)	Almera, J. 1894. Descripción de los depósitos pliocénicos de la cuenca del Bajo Llobregat y llano de Barcelona. Memorias de la Real Academia de Ciencias y Artes de Barcelona, 3, 1-355.	189, pl. 10, fig. 1	v	https://archive.org/stream/memoriasdelarea00barcgoog#page/n33/mode/2up
Pseudofagotia michailowskii	Pseudofagotia	michailowskii	Anistratenko, 1993	Anistratenko, V.V. 1993. Mollyuski semeystv Melanopsidae i Bithyniidae (Gastropoda, Pectinibranchia) iz kimmeriyskikh otlozheniy Abkhazii. Byulleten' Moskovskogo Obshchestva Ispytateley Prirody, Otdel biologicheskiy, 98 (5), 68-79.	73, textfig. 2	v
Acroloxus michaudi	Acroloxus	michaudi	(Locard, 1878)	Locard, A. 1878. Description de la faune de la mollasse marine et d'eau douce du Lyonnais et du Dauphiné. Archives du Musèum d'Histoire naturelle de Lyon, 2, 1-284.	241	v	http://www.biodiversitylibrary.org/item/37394#page/11/mode/1up
Gyraulus micromphalus	Gyraulus	micromphalus	(Fuchs, 1870)	Fuchs, T. 1870. III. Beiträge zur Kenntniss fossiler Binnenfaunen. III. Die Fauna der Congerienschichten von Radmanest im Banate. Jahrbuch der k. k. geologischen Reichsanstalt, 20 (3), 343-364.	346, pl. 14, figs 24-27	v	http://opac.geologie.ac.at/wwwopacx/wwwopac.ashx?command=getcontent&server=images&value=JB0203_343_A.pdf
?Bathyomphalus microstatus	?Bathyomphalus	microstatus	(Bourguignat, 1881)	Bourguignat, J.R. 1881. Histoire malacologique de la Colline de Sansan, précédée d'une notice géologique et suivie d'un apercu climatologique et topographique de Sansan, a l'époque des dépôts de cette colline. Annales des science géologiques, 11, 1-175.	141, figs 268-272	v	http://gallica.bnf.fr/ark:/12148/bpt6k4325871/f165.image
Socenia microtesta	Socenia	microtesta	(Papp, 1954)	Papp, A. 1954. Die Molluskenfauna im Sarmat des Wiener Beckens. Mitteilungen der Geologischen Gesellschaft in Wien, 45 (1952), 1-112.	31, pl. 4, figs 26-32	v
Fossarulus milessii	Fossarulus	milessii	Papp, 1979	Papp, A. 1979. Zur Kenntnis neogener Süßwasserfaunen in Attika (Griechenland). Annales Géologiques des Pays Helléniques, 29, 664-678.	671, pl. 3, figs 26-29	v
Theodoxus (Theodoxus) milessii	Theodoxus (Theodoxus)	milessii	Papp, 1979	Papp, A. 1979. Zur Kenntnis neogener Süßwasserfaunen in Attika (Griechenland). Annales Géologiques des Pays Helléniques, 29, 664-678.	670, pl. 1, figs 12-14	v
Goniochilus milicevici	Goniochilus	milicevici	(Pavlović, 1927)	Pavlović, P.S. 1927. Donjopontiski mekušci iz okoline Beograda (s naročitim obzirom na fosilnu faunu okoline sela Vrčina). Sprska Akademija nauka, posebna izdanja, 66 (Prirodnjački i matematički spisi 17), 1-121.	99	v
Theodoxus (Calvertia) militaris	Theodoxus (Calvertia)	militaris	(Neumayr, 1869)	Neumayr, M. 1869. II. Beiträge zur Kenntniss fossiler Binnenfaunen. Jahrbuch der kaiserlichen und königlichen geologischen Reichsanstalt, 19, 355-382.	379, pl. 13, figs 12-13	v	http://www.landesmuseum.at/pdf_frei_remote/JbGeolReichsanst_019_0355-0382.pdf
Theodoxus (Calvertia) militaris decostatus	Theodoxus (Calvertia)	militaris decostatus	(Brusina, 1897)	Brusina, S. 1897. Gragja za neogensku malakološku faunu Dalmacije, Hrvatske i Slavonije uz neke vrste iz Bosne i Hercegovine i Srbije. Djela Jugoslavenske akademije znanosti i umjetnosti, 18, 1-43.	27, pl. 14, figs 25-26	v
Theodoxus militaris jurisicpolsakae	Theodoxus	militaris jurisicpolsakae	Neubauer, Harzhauser, Kroh, Georgopoulou & Mandic, 2014	Neubauer, T.A., Harzhauser, M., Kroh, A., Georgopoulou, E., Mandic, O. 2014 (accepted). Replacement names and nomenclatural comments for problematic species-group names in Europe's Neogene freshwater Gastropoda. Part 2. ZooKeys.		v
Theodoxus (Calvertia) miljkovici	Theodoxus (Calvertia)	miljkovici	(Brusina, 1902)	Brusina, S. 1902. Iconographia Molluscorum Fossilium in tellure tertiaria Hungariae, Croatiae, Slavoniae, Dalmatiae, Bosniae, Herzegovinae, Serbiae and Bulgariae inventorum. Officina Soc. Typographicae, Agram.	pl. 15, figs 27-32	v
Theodoxus (Calvertia) millepunctatus	Theodoxus (Calvertia)	millepunctatus	(Brusina, 1902)	Brusina, S. 1902. Iconographia Molluscorum Fossilium in tellure tertiaria Hungariae, Croatiae, Slavoniae, Dalmatiae, Bosniae, Herzegovinae, Serbiae and Bulgariae inventorum. Officina Soc. Typographicae, Agram.	pl. 15, figs 37-38	v
Micromelania minima	Micromelania	minima	Pavlović, 1927	Pavlović, P.S. 1927. Donjopontiski mekušci iz okoline Beograda (s naročitim obzirom na fosilnu faunu okoline sela Vrčina). Sprska Akademija nauka, posebna izdanja, 66 (Prirodnjački i matematički spisi 17), 1-121.	95, pl. 13, figs 20-22	v
Pseudamnicola minima	Pseudamnicola	minima	(Lörenthey, 1893)	Lörenthey, E. 1893. Beiträge zur Kenntniss der unterpontischen Bildungen des Szilágyer Comitates und Siebenbürgens. Értesítö az Erdélyi Múzeum-Egylet Orvos-Természettudományi Szakosztályából, 18, 289-322.	211, 306, pl. 4, fig. 1	v	http://epa.oszk.hu/01500/01549/00012/pdf/289-322.pdf
Micromelania minima conica	Micromelania	minima conica	Pavlović, 1927	Pavlović, P.S. 1927. Donjopontiski mekušci iz okoline Beograda (s naročitim obzirom na fosilnu faunu okoline sela Vrčina). Sprska Akademija nauka, posebna izdanja, 66 (Prirodnjački i matematički spisi 17), 1-121.	95, pl. 13, fig. 23	v
Bithynia minor	Bithynia	minor	Locard, 1878	Locard, A. 1878. Description de la faune de la mollasse marine et d'eau douce du Lyonnais et du Dauphiné. Archives du Musèum d'Histoire naturelle de Lyon, 2, 1-284.	66	v	http://www.biodiversitylibrary.org/item/37394#page/11/mode/1up
Galba minor	Galba	minor	(Thomä, 1845)	Thomä, C. 1845. Fossile Conchylien aus den Tertiärschichten bei Hochheim und Wiesbaden gesammelt und im naturhistorischen Museum zu Wiesbaden ausgestellt. Jahrbücher des Vereins für Naturkunde in Nassau, 2, 125-162.	157	v
Melanopsis minotauri	Melanopsis	minotauri	Willmann, 1980	Willmann, R. 1980. Die neogenen Süßwassergastropoden von Chersonisos (Kreta). Neues Jahrbuch für Geologie und Paläontologie, Abhandlungen, 159 (2), 273-295.	285	v
Stenothyroides minuta	Stenothyroides	minuta	(Wenz, 1925)	Wenz, W. 1925. Zur Nomenklatur tertiärer Land- und Süßwassergastropoden. VII. Senckenbergiana, 7, 124-125.	125	v
Turricaspia (Oxypyrgula) minuta	Turricaspia (Oxypyrgula)	minuta	Roshka, 1973	Roshka, V.Kh. 1973. Mollyuski meotica severo-zapadnogo prichernomor'ya. Shtiintsa, Kishinev.	155, pl. 21, figs 297-300	v
?Prososthenia minuta	?Prososthenia	minuta	Pantanelli, 1879	Pantanelli, D. 1879. Sugli strati miocenici del Casino (Siena) e considerazioni sul miocene superiore. Atti della Reale Accademia dei Lincei, Ann. 276, Memorie, Ser. 3, 3, 309-327.	315, pl. 2, fig. 16	v
?Hydrobia minutissima	?Hydrobia	minutissima	(Grateloup, 1838)	Grateloup, J.-P.S. de 1838. Conchyliologie fossile du bassin de l'Adour. Mémoire sur les Coquilles fossiles des Mollusques terrestres et fluviatiles observées dans les terrains tertiaires du bassin de l'Adour. Actes Soc. linn. Bordeaux, 10, 92-152.	137, pl. 4, figs 46-47	v	http://www.biodiversitylibrary.org/item/101658#page/29/mode/1up
Radix minutissima	Radix	minutissima	(Greppin, 1855)	Greppin, J.-B. 1855. Notes géologiques sur les terrains modernes, quaternaires et tertiaires du Jura bernois et en particulier du Val de Delémont. Nouveaux Mémoires de la Société Helvétique des Sciences Naturelles, 14 (5), 1-71.	69, pl. 3, fig. 8	v	http://www.biodiversitylibrary.org/item/47588#page/235/mode/1up
Gyraulus minutus	Gyraulus	minutus	(Hilgendorf, 1867)	Hilgendorf, F. 1867. Über Planorbis multiformis im Steinheimer Süßwasserkalk. Monatsberichte der Königlich-Preussischen Akademie der Wissenschaften zu Berlin, 1866, 474-504.	487, fig. 15	v	http://www.biodiversitylibrary.org/item/120607#page/516/mode/1up
Mikrogoniochilus minutus	Mikrogoniochilus	minutus	Willmann, 1981	Willmann, R. 1981. Evolution, Systematik und stratigraphische Bedeutung der neogenen Süßwassergastropoden von Rhodos und Kos/Ägäis. Palaeontographica Abt. A, 174, 10-235.	162	v
Turcorientalia miocaena	Turcorientalia	miocaena	Schütt in Schütt & Velitzelos, 1991	Schütt, H., Velitzelos, E. 1991. Mollusken aus dem verkieselten Wald von Kerassia im Nordteil der Insel Euböa / Griechenland. Documenta naturae, 67, 1-19.	6, pl. 2, figs 13, 23	v
Sellia miocaenica	Sellia	miocaenica	Kókay, 2006	Kókay, J. 2006. Nonmarine mollusc fauna from the Lower and Middle Miocene, Bakony Mts., W Hungary. Geologica Hungarica, Series Palaeontologica, 56, 1-196.	35, pl. 4, figs 1-10	v
?Hemisinus miodertonensis	?Hemisinus	miodertonensis	Sacco, 1895	Sacco, F. 1895. I molluschi dei terreni Terziarii del Piemonte e della Liguria. Parte XVIII (Melaniidae, Littorinidae, Fossaridae, Rissoidae, Hydrobiidae, Paludinidae e Valvatidae). Carlo Clausen, Torino.	8, pl. 1, fig. 12	v	http://www.biodiversitylibrary.org/item/46676#page/9/mode/1up
Papyrotheca mirabilis	Papyrotheca	mirabilis	Brusina, 1893	Brusina, S. 1893. Papyrotheca, a new genus of Gastropoda from the Pontic steppes of Servia. The Conchologist, 2 (7), 158-163.	161, pl. 2, figs 1-3	v	http://www.biodiversitylibrary.org/item/54520#page/172/mode/1up
Viviparus (Viviparus) miricus	Viviparus (Viviparus)	miricus	Popović, 1971	Popović, R. 1971. New species of the genus Viviparus from the Pontian sediments of the Metohia Basin. Bulletin scientifique, Section A, 16 (11-12), 339-341.	340, figs 1(5-6)	v
Melanopsis mitraeformis	Melanopsis	mitraeformis	Andrusov, 1909	Andrusov, N. 1909. Materialy k poznaniyu Prikaspiyskogo neogena. Ponticheskiye plasty Shemakhinskogo uyezda. Trudy Geologicheskago Komiteta, novaya seriya, 40, 1-177.	87, 160, pl. 4, figs 34-35	v
Pseudamnicola mocsaryi	Pseudamnicola	mocsaryi	(Brusina, 1902)	Brusina, S. 1902. Iconographia Molluscorum Fossilium in tellure tertiaria Hungariae, Croatiae, Slavoniae, Dalmatiae, Bosniae, Herzegovinae, Serbiae and Bulgariae inventorum. Officina Soc. Typographicae, Agram.	pl. 9, figs 75-78	v
Bathyomphalus moedlingensis	Bathyomphalus	moedlingensis	(Sauerzopf, 1953)	Sauerzopf, F. 1953. Die Planorbidae aus dem Pannon des Alpenostrandes. Burgenländische Heimatblätter, 15 (2), 49-66.	66, pl. 4, fig. 4	v
Theodoxus (?Calvertia) moeschi	Theodoxus (?Calvertia)	moeschi	Locard, 1893	Locard, A. 1893. Monographie des mollusques tertiaires terrestres et fluviatiles de la Suisse. Deuxième partie. Mémoires de la Société Paléontologique Suisse, 19, 131-275.	229, pl. 11, fig. 9	v
Socenia moesia	Socenia	moesia	Jekelius, 1944	Jekelius, E. 1944. Sarmat und Pont von Soceni (Banat). Memoriile Institutului geologic al Romaniei, 5, 1-167.	125, pl. 46, figs 14-18	v
Hydrobia moesiacensis	Hydrobia	moesiacensis	Jekelius, 1944	Jekelius, E. 1944. Sarmat und Pont von Soceni (Banat). Memoriile Institutului geologic al Romaniei, 5, 1-167.	60, pl. 10, figs 8-12	v
Tylopoma moesica	Tylopoma	moesica	(Papaianopol & Macaleț, 2006)	Papaianopol, I., Macaleț, R. 2006. Les espèces du genre Bulimus (Gastropoda, Mesogastropoda) du Néogène Supérieur (l'interval Pontien-Romanien) du Bassin Dacique. Acta Palaeontologica Romaniae, 78A, 77-110.	84, pl. 6, figs 1-2	v
Melanopsis moesiensis	Melanopsis	moesiensis	Jekelius, 1944	Jekelius, E. 1944. Sarmat und Pont von Soceni (Banat). Memoriile Institutului geologic al Romaniei, 5, 1-167.	132, pl. 50, figs 1-2	v
Valvata (Aphanotylus) moesiensis	Valvata (Aphanotylus)	moesiensis	Jekelius, 1944	Jekelius, E. 1944. Sarmat und Pont von Soceni (Banat). Memoriile Institutului geologic al Romaniei, 5, 1-167.	55, pl. 7, figs 11-14	v
Valvata moguntina	Valvata	moguntina	(Boettger, 1884)	Boettger, O. 1884. Fossile Binnenschnecken aus den untermiocänen Corbicula-Thonen von Niederrad bei Frankfurt (Main). Bericht der Senckenbergischen Naturforschenden Gesellschaft, 1883/1884, 258-280.	276	v
Melanopsis mojsisovicsi	Melanopsis	mojsisovicsi	(Neumayr, 1880)	Neumayr, M. 1880. V. Tertiäre Binnenmollusken aus Bosnien und der Hercegovina. Jahrbuch der kaiserlichen und königlichen geologischen Reichsanstalt, 30 (2), 463-486.	481, pl. 7, figs 9-10	v	http://opac.geologie.ac.at/wwwopacx/wwwopac.ashx?command=getcontent&server=images&value=JB0302_463_A.pdf
Viviparus (Viviparus) moldavicus	Viviparus (Viviparus)	moldavicus	Wenz in Krejci-Graf & Wenz, 1932	Krejci-Graf, K., Wenz, W. 1932. Stratigraphie und Paläontologie des Obermiozäns und Pliozäns der Muntenia (Rumänien). Zeitschrift der Deutschen Geologischen Gesellschaft, 83, 65-163.	117, pl. 1, fig. 12	v
Emmericia mollonensis	Emmericia	mollonensis	Truc in Esu et al., 2001	Esu, D., Girotti, O., Truc, G. 2001. New data on fossil Emmericiinae from Italy and France. Archiv für Molluskenkunde, 129 (1/2), 123-143.	127, pl. 3, figs 4-6	v
Valvata (Cincinna) molnarae	Valvata (Cincinna)	molnarae	Soós in Bartha & Soós, 1955	Bartha, F., Soós, L. 1955. Die pliozäne Molluskenfauna von Balatonszentgyörgy. Annales historico-naturales Musei Nationalis Hungarici, 6, 51-72.	58, pl. 5, figs 5-7	v
Viviparus monasterialis	Viviparus	monasterialis	Fontannes, 1887	Fontannes, F. 1887. Contribution a la faune malacologique des terrains néogènes de la Roumanie. Archives du Musèum d' Histoire naturelle de Lyon, 4, 321-365.	341, pl. 26, fig. 35	v	http://www.biodiversitylibrary.org/item/99444#page/330/mode/1up
Micromelania monilifera	Micromelania	monilifera	Brusina, 1874	Brusina, S. 1874. Fossile Binnen-Mollusken aus Dalmatien, Kroatien und Slavonien nebst einem Anhange. Actienbuchdruckerei, Agram.	134	v	https://archive.org/details/fossilebinnenmo00brusgoog
Fossarulus moniliferus	Fossarulus	moniliferus	Brusina, 1876	Brusina, S. 1876. Decription d'especes nouvelles, provenant des terrains tertiaires de Dalmatie. Journal de Conchyliologie, 24, 109-116.	111	v	http://biodiversitylibrary.org/item/54517#page/119/mode/1up
Micromelania monolithica	Micromelania	monolithica	(Bukowski, 1896)	Bukowski, G.v. 1896. Die levantinische Molluskenfauna der Insel Rhodus, II. Theil. Schluss. Denkschriften der Kaiserlichen Akademie der Wissenschaften, Mathematisch-Naturwissenschaftliche Classe, 63, 1-70.	42, pl. 9, fig. 11	v	http://www.landesmuseum.at/pdf_frei_remote/DAKW_63_0001-0070.pdf
Pseudamnicola monotropida	Pseudamnicola	monotropida	(Brusina, 1892)	Brusina, S. 1892. Fauna fossile terziaria di Markusevec in Croazia. Con un elenco delle Dreissensidae della Dalmazia, Croazia e Slavonia. Glasnik hrvatskog naravoslovnog društva, 7, 113-210.	152	v	http://www.biodiversitylibrary.org/item/42638#page/131/mode/1up
Viviparus monspesulanus	Viviparus	monspesulanus	Wenz, 1928	Wenz, W. 1928. Zur Nomenklatur tertiärer Land- und Süßwassergastropoden. VIII. Senckenbergiana, 10, 119-120.	120	v
Theodoxus (Theodoxus) moosbrunnensis	Theodoxus (Theodoxus)	moosbrunnensis	Papp, 1953	Papp, A. 1953. Die Molluskenfauna des Pannon des Wiener Beckens. Mitteilungen der geologischen Gesellschaft in Wien, 44, 85-222.	103, pl. 2, figs 21-24	v
Tylopoma moquiensis	Tylopoma	moquiensis	Anistratenko, 1993	Anistratenko, V.V. 1993. Mollyuski semeystv Melanopsidae i Bithyniidae (Gastropoda, Pectinibranchia) iz kimmeriyskikh otlozheniy Abkhazii. Byulleten' Moskovskogo Obshchestva Ispytateley Prirody, Otdel biologicheskiy, 98 (5), 68-79.	78, textfig. 3	v
Hydrobia morasensis	Hydrobia	morasensis	Fontannes, 1884	Fontannes, F. 1884. Description sommaire de la faune malacologique des formations saumâtres et d'eau douce du groupe d'Aix (bartonien-aquitanien) dans le Bas-Languedoc, la Provence et le Dauphiné. Georg, F. Savy, Lyon, Paris.	4, pl. 1, figs 6-9	v	http://gallica.bnf.fr/ark:/12148/bpt6k55007367
Staliopsis moravica	Staliopsis	moravica	Rzehak, 1893	Rzehak, A. 1893. Die Fauna der Oncophora Schichten Mährens. Verhandlungen des naturforschenden Vereins in Brünn, 31, 142-192.	171, pl. 2, figs 2-3	v	http://www.biodiversitylibrary.org/item/150046#page/200/mode/1up
Ancylus moravicus	Ancylus	moravicus	Rzehak, 1893	Rzehak, A. 1893. Die Fauna der Oncophora Schichten Mährens. Verhandlungen des naturforschenden Vereins in Brünn, 31, 142-192.	177, pl. 2, fig. 16	v	http://www.biodiversitylibrary.org/item/150046#page/200/mode/1up
Theodoxus (Theodoxus) morellii	Theodoxus (Theodoxus)	morellii	(Bellardi & Michelotti, 1841)	Bellardi, L., Michelotti, G. 1841. Saggio orittografico sulla classe dei Gasteropodi del Piemonte. Memorie della Reale Accademia delle Scienze di Torino, Serie II, 3, 93-174.	73, pl. 8, figs 3-4	v	http://www.biodiversitylibrary.org/item/32584#page/187/mode/1up
Hydrobia morgani	Hydrobia	morgani	Morgan, 1920	Morgan, J. de 1920. Contribution a l'étude de la faune des Faluns de la Touraine. Bulletin de la Société Géologique de France, quatrième série, 19, 305-347.	326, textfig. 22	v	http://biodiversitylibrary.org/item/97472#page/343/mode/1up
Theodoxus (Calvertia) morulus	Theodoxus (Calvertia)	morulus	Kühn, 1963	Kühn, O. 1963. Das Süsswasserrniozän von Attika. Praktika tis Akademias Athinon, 38, 370-400.	390, pl. 3, fig. 15	v
Segmentina mosbachensis	Segmentina	mosbachensis	Neubauer, Harzhauser, Kroh, Georgopoulou & Mandic, 2014	Neubauer, T.A., Harzhauser, M., Kroh, A., Georgopoulou, E., Mandic, O. 2014 (accepted). Replacement names and nomenclatural comments for problematic species-group names in Europe's Neogene freshwater Gastropoda. Part 2. ZooKeys.		v
Viviparus (Viviparus) moskoni	Viviparus (Viviparus)	moskoni	Lubenescu & Zazuleac, 1985	Lubenescu, V., Zazuleac, D. 1985. Les Viviparidés du Néogène supérieur du Bassin Dacique. Mémoires - L'Institut de Géologie et de Géophysique, 32, 77-136.	86, pl. 16, figs 20-26	v
Viviparus motasi	Viviparus	motasi	Papaianopol & Macaleț, 2004	Papaianopol, I., Macaleț, R. 2004. Nouvelles espèces des genres Viviparus, Bulimus, Micromelania et Pyrgula (Gastropoda, Mesogastropoda) dans les dépôts pontiens de Munténie. Analele ştiinţifice ale Univ. 'Al.I. Cuza' din Iasi, Geol., 49-50, 225-235.	225, pl. 1, figs 1-2	v
Viviparus motruensis	Viviparus	motruensis	(Stefanescu, 1896)	Stefanescu, S. 1896. Études sur les Terrains tertiaires de Roumanie. Contribution a l'étude des faunes sarmatique, pontique et levantine. Mémoirs de la Société Géologique de France, Mémoir 15. Paléontologique, 6 (2-3), 1-147.	89, pl. 8, figs 10-13	v	http://jubilotheque.upmc.fr/ead.html?id=GM_000915_001
Hydrobia mucronata	Hydrobia	mucronata	Jekelius, 1944	Jekelius, E. 1944. Sarmat und Pont von Soceni (Banat). Memoriile Institutului geologic al Romaniei, 5, 1-167.	61, pl. 11, figs 10-14	v
Emmericia multicarinatus	Emmericia	multicarinatus	Rust, 1997	Rust, J. 1997. Evolution, Systematik, Paläoökologie und stratigraphischer Nutzen neogener Süß- und Brackwasser-Gastropoden im Nord-Ägäis-Raum. Palaeontographica Abt. A, 243, 37-180.	129	v
Gyraulus (Gyraulus) multicingulatus	Gyraulus (Gyraulus)	multicingulatus	(Wenz, 1919)	Wenz, W. 1919. Zur Nomenklatur tertiärer Land- und Süßwassergastropoden. I. Nachrichtsblatt der Deutschen Malakozoologischen Gesellschaft, 51 (2), 68-76.	74	v	http://www.biodiversitylibrary.org/item/110094#page/82/mode/1up
Viviparus multicostatus	Viviparus	multicostatus	(Seninski, 1905)	Seninski, K. 1905. Novyya Dannyya o neogenovych' plastach' Yugozapadnogo Zakavkaz'ya. Trudy Obshchestva Estestvoispytateley pri Imperatorskom Yuryevskom Universitete, 16, 1-80.	52, pl. 2, figs 11-12	v
Viviparus murgescui	Viviparus	murgescui	Cobălcescu, 1883	Cobălcescu, G. 1883. Studii geologice şi paleontologice asupra unor tărâmuri terţiare din unele părţi ale României. Memoriile Geologice ale Scólei Militare din Iaşi, 1, 1-161.	127, pl. 10, fig. 2	v
Viviparus muscelensis	Viviparus	muscelensis	(Stefanescu, 1897)	Stefanescu, S. 1897. Contribution à l'étude des faunes Eogène et Néogène de Roumanie. Bulletin de la Société Géologique de France, série 3, 25, 310-314.	312, pl. 8, figs 11-13	v	http://www.biodiversitylibrary.org/item/111124#page/322/mode/1up
Theodoxus (?Calvertia) mutinensis	Theodoxus (?Calvertia)	mutinensis	(d'Ancona, 1869)	d'Ancona, C. 1869. Sulle Neritine fossili dei terreni terziari superiori dell'Italia centrale. Nota palaeontologica. Tipografia Nistri, Pisa.	49, pl. 2, figs 5-6	v
Theodoxus (?Calvertia) mutinensis interpositus	Theodoxus (?Calvertia)	mutinensis interpositus	(Sacco, 1896)	Sacco, F. 1896. I molluschi dei terreni Terziarii del Piemonte e della Liguria. Parte XX (Caecidae, Vermetidae, Siliquariidae, Phoridae, Calyptraeidae, Capulidae, Hipponycidae, Neritidae e Neritopsidae). Carlo Clausen, Torino.	53, pl. 5, fig. 64	v	http://www.biodiversitylibrary.org/item/46674#page/9/mode/1up
Hydrobia nannacus	Hydrobia	nannacus	Kadolsky, 2008	Kadolsky, D. 2008. Zur Identität und Synonymie der häufigeren 'Hydrobien' der Rüssingen-Formation (Inflata-Schichten) und Wiesbaden-Formation (Hydrobien-Schichten) (Miozän, Mainzer Becken). Senckenbergiana lethaea, 88 (2), 229-266.	223, textfigs 3-7, pl. 1, figs 1-4	v
Lithoglyphus nanus	Lithoglyphus	nanus	Roshka, 1973	Roshka, V.Kh. 1973. Mollyuski meotica severo-zapadnogo prichernomor'ya. Shtiintsa, Kishinev.	192, pl. 31-32, figs 450-461	v
Melanopsis narzolina	Melanopsis	narzolina	d'Archiac in Viquesnel, 1846	Viquesnel, A. 1846. Journal d'un Voyage dans la Turquie d'Europe II. Mémoirs de la Société Géologique de France, Sér. 2, 1 (2), 207-303.	266	v	http://www.biodiversitylibrary.org/item/133679#page/231/mode/1up
Melanopsis narzolina agatensis	Melanopsis	narzolina agatensis	Pantanelli, 1886	Pantanelli, D. 1886. Melanopsis fossili e viventi d'Italia. Bullettino della Società Malacologica Italiana, 12, 63-82.	78, pl. 3, figs 1-4	v	http://www.biodiversitylibrary.org/item/125693#page/71/mode/1up
Melanopsis narzolina compressoides	Melanopsis	narzolina compressoides	Sacco, 1895	Sacco, F. 1895. I molluschi dei terreni Terziarii del Piemonte e della Liguria. Parte XVIII (Melaniidae, Littorinidae, Fossaridae, Rissoidae, Hydrobiidae, Paludinidae e Valvatidae). Carlo Clausen, Torino.	14, pl. 1, fig. 26	v	http://www.biodiversitylibrary.org/item/46676#page/9/mode/1up
Melanopsis narzolina dertocylindrica	Melanopsis	narzolina dertocylindrica	Sacco, 1895	Sacco, F. 1895. I molluschi dei terreni Terziarii del Piemonte e della Liguria. Parte XVIII (Melaniidae, Littorinidae, Fossaridae, Rissoidae, Hydrobiidae, Paludinidae e Valvatidae). Carlo Clausen, Torino.	14, pl. 1, fig. 25	v	http://www.biodiversitylibrary.org/item/46676#page/9/mode/1up
Melanopsis narzolina doderleini	Melanopsis	narzolina doderleini	Pantanelli, 1886	Pantanelli, D. 1886. Melanopsis fossili e viventi d'Italia. Bullettino della Società Malacologica Italiana, 12, 63-82.	78, pl. 3, figs. 5, 8	v	http://www.biodiversitylibrary.org/item/125693#page/71/mode/1up
Melanopsis narzolina ecarinata	Melanopsis	narzolina ecarinata	Fontannes, 1879	Fontannes, F. 1879-1882. Les invertébrés du bassin tertíaire du sudest de la France. Les mollusques pliocènes de la vallée du Rhône et du Roussillon. Georg, F. Savy, Lyon, Paris.	176, pl. 10, fig. 3	v	http://www.biodiversitylibrary.org/item/47327#page/7/mode/1up
Melanopsis narzolina italica	Melanopsis	narzolina italica	Sandberger, 1875	Sandberger, C.L.F. 1870-1875. Die Land- und Süßwasser-Conchylien der Vorwelt. C. W. Kreidel, Wiesbaden.	687, pl. 26, fig. 25	v	http://reader.digitale-sammlungen.de/de/fs1/object/display/bsb10482123_00005.html
Melanopsis narzolina rugosocarinata	Melanopsis	narzolina rugosocarinata	Fontannes, 1879	Fontannes, F. 1879-1882. Les invertébrés du bassin tertíaire du sudest de la France. Les mollusques pliocènes de la vallée du Rhône et du Roussillon. Georg, F. Savy, Lyon, Paris.	176	v	http://www.biodiversitylibrary.org/item/47327#page/7/mode/1up
Viviparus (Viviparus) nataliae	Viviparus (Viviparus)	nataliae	Mikhailovsky, 1913	Mikhaylovskiy, G.P. 1913. Istoricheskaya geologiya: kurs, chitannyy studentam imperatorskogo Yur'yevskogo universiteta. Vyp. 1. Tipografiya Trenke i Fyusno, St. Petersburg.	pl. 18, figs 9-10	n
Viviparus (Viviparus) nataliae duabicus	Viviparus (Viviparus)	nataliae duabicus	Taboyakova, 1964	Taboyakova, V.Ya. 1964. Opyt biometricheskogo izucheniya pliotsenovykh viviparusov yuga SSSR. Trudy Paleontologicheskogo Instituta, 99, 1-88.	66	v
Zagrabica naticina	Zagrabica	naticina	Brusina, 1884	Brusina, S. 1884. Die Fauna der Congerienschichten von Agram in Kroatien. Beiträge zur Paläontologie und Geologie Österreich-Ungarns und des Orients, 3, 125-187.	173, pl. 30, fig. 20	v	http://www.landesmuseum.at/pdf_frei_remote/BPalOeU_003_0125-0187.pdf
Gyraulus (Armiger) nautiliformis	Gyraulus (Armiger)	nautiliformis	(Gozhik & Prysjazhnjuk, 1978)	Gozhik, P.F., Prysjazhnjuk, V.A. 1978. Presnovodnye i nazemnye molliuski miotsena Pravoberezhnoi Ukrainy. Kiev, Ed. AN UkdrSSR (Naukova Dumka).	[page?], pl. 9, figs 10-12	p
Radix navarroi	Radix	navarroi	(Royo Gómez, 1922)	Royo Gómez, J. 1922. El Mioceno continental ibérico y su fauna malacológica. Comisión de investigaciones paleontológicas y prehistóricas, 30, 1-230.	118, textfig. 31, pl. 12, fig. 3	v
Gyraulus nedici	Gyraulus	nedici	(Brusina, 1902)	Brusina, S. 1902. Iconographia Molluscorum Fossilium in tellure tertiaria Hungariae, Croatiae, Slavoniae, Dalmatiae, Bosniae, Herzegovinae, Serbiae and Bulgariae inventorum. Officina Soc. Typographicae, Agram.	pl. 3, figs 25-27	v
Valvata (Cincinna) neglecta	Valvata (Cincinna)	neglecta	Brusina, 1902	Brusina, S. 1902. Iconographia Molluscorum Fossilium in tellure tertiaria Hungariae, Croatiae, Slavoniae, Dalmatiae, Bosniae, Herzegovinae, Serbiae and Bulgariae inventorum. Officina Soc. Typographicae, Agram.	pl. 13, figs 35-38	v
Gyraulus (Gyraulus) nematophorus	Gyraulus (Gyraulus)	nematophorus	(Brusina, 1902)	Brusina, S. 1902. Iconographia Molluscorum Fossilium in tellure tertiaria Hungariae, Croatiae, Slavoniae, Dalmatiae, Bosniae, Herzegovinae, Serbiae and Bulgariae inventorum. Officina Soc. Typographicae, Agram.	pl. 4, fig. 21	v
Melanopsis nesici	Melanopsis	nesici	Brusina, 1893	Brusina, S. 1893. Frammenti di Malacologia terziaria Serba. Annales Géologiques de la Péninsule Balkanique, 4 (1-2), 192-208, 25-74.	202, 36	v
Ferrissia neumayri	Ferrissia	neumayri	(Fontannes, 1881)	Fontannes, F. 1881. Les terrains tertiaires du bassin de Crest. Annales de la Société d'Agriculture. Histoire naturelle et arts utiles de Lyon, 3, 827-1046.	1009, pl. 1, fig. 16	v	http://gallica.bnf.fr/ark:/12148/bpt6k6154617d/f856.image
Theodoxus (Calvertia) neumayri	Theodoxus (Calvertia)	neumayri	(Burgerstein, 1877)	Burgerstein, L. 1877. Beitrag zur Kenntniss des Jungtertiären Süsswasser-Depôts bei Ueskueb. Jahrbuch der k. k. geologischen Reichsanstalt, 27, 243-250.	247, pl. 3, figs 8-12	v	http://www.landesmuseum.at/pdf_frei_remote/JbGeolReichsanst_027_0243-0250.pdf
Viviparus neumayri	Viviparus	neumayri	Brusina, 1874	Brusina, S. 1874. Fossile Binnen-Mollusken aus Dalmatien, Kroatien und Slavonien nebst einem Anhange. Actienbuchdruckerei, Agram.	74	v	https://archive.org/details/fossilebinnenmo00brusgoog
Melanopsis neumayri	Melanopsis	neumayri	Tournouër, 1874	Tournouër, R. 1874. Sur les terrains tertiaires supérieurs du Bassin de Théziers (Gard) et sur le niveau des Potamides Basteroti dans le Bassin du Rhône. Bulletin de la Société Géologique de France, 3e série, 2, 287-307.	303, pl. 9, fig. 5	v
Melanopsis neumayri papiolensis	Melanopsis	neumayri papiolensis	Almera & Bofill y Poch, 1898	Almera, J., Bofill y Poch, A. 1898. Moluscos fósiles recogidos en los terrenos pliocenos de Cataluña. Descripciones y figuras de las formas nuevas y enumeración de todas las encontradas en dichos yacimientos. Bol. Com. mapa geol. España, 24, 1-223.	65, pl. 4, fig. 5	v
Viviparus neustruevi	Viviparus	neustruevi	(Pavlov, 1925)	Pavlov, A.P. 1925. Dépôts néogènes et quaternaires de l'Europe méridionale et orientale. Stratigraphie comparée des couches d'eau douce. Mém. Sect. Géol. Soc. Amis Sciences Nat., Anthropol., Ethnogr., 5, 1-215.	139, 209, pl. 1, figs 22-23, pl. 4, fig. 89	v
Prososthenia neutra	Prososthenia	neutra	Brusina, 1897	Brusina, S. 1897. Gragja za neogensku malakološku faunu Dalmacije, Hrvatske i Slavonije uz neke vrste iz Bosne i Hercegovine i Srbije. Djela Jugoslavenske akademije znanosti i umjetnosti, 18, 1-43.	19, pl. 9, figs 3-4	v
Sinotaia (Eurotaia) nicopolis	Sinotaia (Eurotaia)	nicopolis	Datsenko, 2001	Datsenko, L.N. 2001. Reviziya roda Sinotaia (Mollusca, Gastropoda, Bellamyidae) iz miotsenovykh otlozheniy Prichernomor'ya s opisaniyem novogo vida. Geologichnyy Zhurnal, 2001 (3), 115-118.	115, figs 10-12	v
Romania nikolajevici	Romania	nikolajevici	(Brusina, 1902)	Brusina, S. 1902. Iconographia Molluscorum Fossilium in tellure tertiaria Hungariae, Croatiae, Slavoniae, Dalmatiae, Bosniae, Herzegovinae, Serbiae and Bulgariae inventorum. Officina Soc. Typographicae, Agram.	pl. 9, figs 6-9	v
Planorbis nisseanus	Planorbis	nisseanus	Pavlović, 1931	Pavlović, P.S. 1931. O fosilnoj fauni mekušaca iz Skopske Kotline. Glasnik Skopskog naučnog društva, Odeljenje prirodnih Nauka, 9 (3), 1-28.	18, pl. 10, figs 11-12	v
Theodoxus (Calvertia) nitens	Theodoxus (Calvertia)	nitens	Gozhik, 2002	Gozhik, P.F. 2002. Pontychni presnovodni mollusci pivdnya Ukrainy i Moldovy. Privately published, Kiev.	43, pl. 1, figs 2-4, 8	n
Caspia nitida	Caspia	nitida	(Pavlović, 1927)	Pavlović, P.S. 1927. Donjopontiski mekušci iz okoline Beograda (s naročitim obzirom na fosilnu faunu okoline sela Vrčina). Sprska Akademija nauka, posebna izdanja, 66 (Prirodnjački i matematički spisi 17), 1-121.	89, pl. 13, figs 5-6	v
Theodoxus (Calvertia) nivosus	Theodoxus (Calvertia)	nivosus	(Brusina, 1874)	Brusina, S. 1874. Fossile Binnen-Mollusken aus Dalmatien, Kroatien und Slavonien nebst einem Anhange. Actienbuchdruckerei, Agram.	94, pl. 6, figs 9-10	v	https://archive.org/details/fossilebinnenmo00brusgoog
Velutinopsis nobilis	Velutinopsis	nobilis	(Reuss, 1868)	Reuss, A.E. 1868. Paläontologische Beiträge (Zweite Folge.). Sitzungsberichte der mathematisch-naturwissenschaftlichen Classe der Kaiserlichen Akademie der Wissenschaften, 57 (1), 79-109.	85, pl. 2, figs 1-2	v	http://biodiversitylibrary.org/item/30220#page/95/mode/1up
Melanopsis nobilis	Melanopsis	nobilis	Seninski, 1905	Seninski, K. 1905. Novyya Dannyya o neogenovych' plastach' Yugozapadnogo Zakavkaz'ya. Trudy Obshchestva Estestvoispytateley pri Imperatorskom Yuryevskom Universitete, 16, 1-80.	61, pl. 2, figs 1-2	v
Melanopsis nobilis karpovi	Melanopsis	nobilis karpovi	Gozhik in Gozhik & Datsenko, 2007	Gozhik, P.F., Datsenko, L.N. 2007. Presnovodnyye Mollyuski pozdnego kaynozoya yuga Bostochnoy Yevropy. Chast' II. Natsional'naya Akademiya Nauk Ukrainy, Institut Geologicheskikh Nauk, Kiev.	94, pl. 88, fig. 5	v
Prososthenia nodosa	Prososthenia	nodosa	Burgerstein, 1877	Burgerstein, L. 1877. Beitrag zur Kenntniss des Jungtertiären Süsswasser-Depôts bei Ueskueb. Jahrbuch der k. k. geologischen Reichsanstalt, 27, 243-250.	246, pl. 3, figs 5-6	v	http://www.landesmuseum.at/pdf_frei_remote/JbGeolReichsanst_027_0243-0250.pdf
Viviparus nodosocostatus	Viviparus	nodosocostatus	Halaváts, 1887	Halaváts, J. 1887. Paläontologische Daten zur Kenntniss der Fauna der südungarischen Neogen-Ablagerungen (zweite Folge). Mitteilungen aus dem Jahrbuche der königlichen ungarischen Geologischen Reichsanstalt, 8, 125-142.	128, pl. 25, figs 1-2	v
Goniochilus nodosus	Goniochilus	nodosus	Pană, 1990	Pană, I. 1990. Nouvelles espéces des nannogastropodes pontiens. Revue Roumaine de Géologie, Géophysique et Géographie, 34, 61-69.	68, pl. 3, figs 1-26	v
Pyrgula nodotiana	Pyrgula	nodotiana	Tournouër, 1866	Tournouër, R. 1866. Sur les terrains tertiaires de la Vallée supérieure de la Saône. Bulletin de la Société Géologique de France, 2éme série, 23, 769-804.	792	v
Lymnaea nogradensis	Lymnaea	nogradensis	(Csepreghy-Meznerics, 1954)	Csepreghy-Meznerics, L. 1954. Helvetische und tortonische Fauna aus dem östlichen Cserhatgebirge. Annales Instituti Regii Hungarici Geologici, 41, 1-185.	60	v
Viviparus nothus	Viviparus	nothus	Brusina, 1874	Brusina, S. 1874. Fossile Binnen-Mollusken aus Dalmatien, Kroatien und Slavonien nebst einem Anhange. Actienbuchdruckerei, Agram.	82, pl. 7, figs 5-6	v	https://archive.org/details/fossilebinnenmo00brusgoog
Gyraulus (Gyraulus) novaki	Gyraulus (Gyraulus)	novaki	(Brusina, 1897)	Brusina, S. 1897. Gragja za neogensku malakološku faunu Dalmacije, Hrvatske i Slavonije uz neke vrste iz Bosne i Hercegovine i Srbije. Djela Jugoslavenske akademije znanosti i umjetnosti, 18, 1-43.	4, pl. 3, figs 19-24	v
Lithoglyphus novaki	Lithoglyphus	novaki	Brusina, 1897	Brusina, S. 1897. Gragja za neogensku malakološku faunu Dalmacije, Hrvatske i Slavonije uz neke vrste iz Bosne i Hercegovine i Srbije. Djela Jugoslavenske akademije znanosti i umjetnosti, 18, 1-43.	23, pl. 12, figs 12-13	v
Goniochilus novakovici	Goniochilus	novakovici	Brusina, 1902	Brusina, S. 1902. Iconographia Molluscorum Fossilium in tellure tertiaria Hungariae, Croatiae, Slavoniae, Dalmatiae, Bosniae, Herzegovinae, Serbiae and Bulgariae inventorum. Officina Soc. Typographicae, Agram.	pl. 8, figs 32-34	v
Radix novorossica	Radix	novorossica	(Sinzov, 1877)	Sinzov, I. 1877. Opisaniye novykh i maloissledovannykh form rakovin iz tretichnykh obrazovaniy Novorossii. Zapiski novorossiiskoe obshchestvo estestvoispytatelei, 4, 61-83.	70, pl. 5, figs 21-22	v
Theodoxus (Calvertia) novorossicus	Theodoxus (Calvertia)	novorossicus	(Sinzov, 1896)	Sinzov, I. 1896. Beschreibung einiger Arten neogener Versteinerungen, welche in den Gouvernements von Cherson und Bessarabien aufgefunden wurden [in Russian]. Zapiski novorossiiskoe obshchestvo estestvoispytatelei, 21, 39-88.	67	v
Viviparus (Balcanipaludina) novorossicus	Viviparus (Balcanipaludina)	novorossicus	(Sinzov, 1896)	Sinzov, I. 1896. Beschreibung einiger Arten neogener Versteinerungen, welche in den Gouvernements von Cherson und Bessarabien aufgefunden wurden [in Russian]. Zapiski novorossiiskoe obshchestvo estestvoispytatelei, 21, 39-88.	83, pl. 3, figs 16-18	v
Viviparus (Balcanipaludina) novorossicus dneprensis	Viviparus (Balcanipaludina)	novorossicus dneprensis	Datsenko in Gozhik & Datsenko, 2007	Gozhik, P.F., Datsenko, L.N. 2007. Presnovodnyye Mollyuski pozdnego kaynozoya yuga Bostochnoy Yevropy. Chast' II. Natsional'naya Akademiya Nauk Ukrainy, Institut Geologicheskikh Nauk, Kiev.	57, pl. 53, fig. 5, pl. 57, fig. 4	v
Viviparus novskaensis	Viviparus	novskaensis	Penecke, 1886	Penecke, K.A. 1886. Beiträge zur Kenntniss der Fauna der slavonischen Paludinenschichten. Beiträge zur Paläontologie Österreich-Ungarns und des Orients, 4, 15-44.	32, pl. 9, figs 4-5	v	http://www.biologiezentrum.at/pdf_frei_remote/BPalOeU_004_0015-0044.pdf
Micromelania nuda	Micromelania	nuda	Jekelius, 1932	Jekelius, E. 1932. Fauna Neogenă a României. Die Molluskenfauna der dazischen Stufe des Beckens von Braşov. Memoriile Institutului geologic al României, 2, 1-118.	90, pl. 13, figs 39-46	v
Gyraulus (Gyraulus) nusici	Gyraulus (Gyraulus)	nusici	(Pavlović, 1903)	Pavlović, P.S. 1903. Građa za poznavanje tercijara u Staroj Srbiji. Annales Géologiques de la Péninsule Balkanique, 6 (1), 155-189.	168, pl. 3, figs 22-25	v
Pseudamnicola nympha	Pseudamnicola	nympha	(Eichwald, 1853)	Eichwald, E. 1853. Lethaea Rossica ou Paléontologie de la Russie 3, dernière période. Schweizerbart, Stuttgart.	287, 461, pl. 10, fig. 27	v	http://books.google.at/books?id=Sf4JAAAAIAAJ&printsec=frontcover&hl=de&source=gbs_ge_summary_r&cad=0#v=onepage&q&f=false
Bathyomphalus obesus	Bathyomphalus	obesus	(Baily, 1858)	Baily, W.H. 1858. Descriptions of fossil Invertebrata from the Crimea. The Quarterly Journal of the Geological Society of London, 14 (1), 133-163.	148, pl. 10, fig. 5	v	http://www.biodiversitylibrary.org/item/111684#page/361/mode/1up
Tinnyea obilici	Tinnyea	obilici	(Atanacković, 1959)	Atanacković, M. 1959. Pliocène du Bassin de Kosovo (Serbie méridionale) [in Serbian]. Geološki glasnik, 3, 257-377.	354	v
Bania obliquaecostata	Bania	obliquaecostata	Neubauer, Mandic, Harzhauser & Hrvatović, 2013	Neubauer, T.A., Mandic, O., Harzhauser, M., Hrvatović, H. 2013. A new Miocene lacustrine mollusc fauna of the Dinaride Lake System and its palaeobiogeographic, palaeoecologic, and taxonomic implications. Palaeontology, 56 (1), 129-156.	146, figs 6C, H, K	v
Lithoglyphus obliquus	Lithoglyphus	obliquus	Cobălcescu, 1883	Cobălcescu, G. 1883. Studii geologice şi paleontologice asupra unor tărâmuri terţiare din unele părţi ale României. Memoriile Geologice ale Scólei Militare din Iaşi, 1, 1-161.	146, pl. 14, fig. 12	v
Prososthenia oblonga persuturata	Prososthenia	oblonga persuturata	(Sacco, 1895)	Sacco, F. 1895. I molluschi dei terreni Terziarii del Piemonte e della Liguria. Parte XVIII (Melaniidae, Littorinidae, Fossaridae, Rissoidae, Hydrobiidae, Paludinidae e Valvatidae). Carlo Clausen, Torino.	45, pl. 1, fig. 127	v	http://www.biodiversitylibrary.org/item/46676#page/9/mode/1up
Micromelania obradovici	Micromelania	obradovici	Brusina, 1902	Brusina, S. 1902. Iconographia Molluscorum Fossilium in tellure tertiaria Hungariae, Croatiae, Slavoniae, Dalmatiae, Bosniae, Herzegovinae, Serbiae and Bulgariae inventorum. Officina Soc. Typographicae, Agram.	pl. 7, fig. 46	v
Tinnyea obsoleta	Tinnyea	obsoleta	(Łomnicki, 1886)	Łomnicki, A.M. 1886. Słodkowodny utwór trzeciorzędowy na Podolu Galicyjskim. Sprawozdania Komisji Fizjograficznej Polskiej Akademii Umiejętności, 20, 48-119.	75, pl. 2, fig. 30	v
Melanopsis obsoleta	Melanopsis	obsoleta	Fuchs, 1873	Fuchs, T. 1873. Beiträge zur Kenntniss fossiler Binnenfaunen. VI. Neue Conchylienarten aus den Congerien-Schichten und aus Ablagerungen der sarmatischen Stufe. Jahrbuch der k. k. geologischen Reichsanstalt, 23, 19-26.	20, pl. 4, figs 14-15	v	http://opac.geologie.ac.at/wwwopacx/wwwopac.ashx?command=getcontent&server=images&value=JB0231_019_A.pdf
Caspia (Caspia) obtusa	Caspia (Caspia)	obtusa	Brusina, 1892	Brusina, S. 1892. Fauna fossile terziaria di Markusevec in Croazia. Con un elenco delle Dreissensidae della Dalmazia, Croazia e Slavonia. Glasnik hrvatskog naravoslovnog društva, 7, 113-210.	156	v	http://www.biodiversitylibrary.org/item/42638#page/131/mode/1up
Hydrobia obtusa	Hydrobia	obtusa	(Sandberger, 1858)	Sandberger, C.L.F. 1858-1863. Die Conchylien des Mainzer Tertiärbeckens. C. W. Kreidel, Wiesbaden.	81, pl. 6, fig. 8	v	http://www.biodiversitylibrary.org/item/49038#page/7/mode/1up
Hydrobia obtusa aperta	Hydrobia	obtusa aperta	Wenz, 1913	Wenz, W. 1913. Die Arten der Gattung Hydrobia im Mainzer Becken. Nachrichtsblatt der Deutschen Malakozoologischen Gesellschaft, 1913 (2-3), 76-86, 113-123.	114, pl. 1, figs 16-19	v	http://biodiversitylibrary.org/item/52192#page/106/mode/1up
Hydrobia obtusa incrassata	Hydrobia	obtusa incrassata	Wenz, 1913	Wenz, W. 1913. Die Arten der Gattung Hydrobia im Mainzer Becken. Nachrichtsblatt der Deutschen Malakozoologischen Gesellschaft, 1913 (2-3), 76-86, 113-123.	113, pl. 1, figs 8-11	v	http://biodiversitylibrary.org/item/52192#page/106/mode/1up
Hydrobia obtusa subdistorta	Hydrobia	obtusa subdistorta	Wenz, 1930	Wenz, W. 1930. Zur Nomenklatur tertiärer Land- und Süßwassergastropoden. XI. Senckenbergiana, 12, 64-66.	65	v
Hydrobia obtusa tenuis	Hydrobia	obtusa tenuis	Wenz, 1913	Wenz, W. 1913. Die Arten der Gattung Hydrobia im Mainzer Becken. Nachrichtsblatt der Deutschen Malakozoologischen Gesellschaft, 1913 (2-3), 76-86, 113-123.	113, pl. 1, figs 12-15	v	http://biodiversitylibrary.org/item/52192#page/106/mode/1up
Hydrobia obtusa umbilicalis	Hydrobia	obtusa umbilicalis	Wenz, 1925	Wenz, W. 1925. Zur Nomenklatur tertiärer Land- und Süßwassergastropoden. VII. Senckenbergiana, 7, 124-125.	124	v
Valvata obtusaeformis	Valvata	obtusaeformis	Lörenthey, 1906	Lörenthey, I. 1906. Beitrage zur Fauna und stratigraphischen Lage der pannonischen Schichten in der Umgebung des Balatonsees. Resultate der wissenschaftlichen Erforschung des Balatonsees, Bd. 1, Teil 1. Anhang 4, 1-216.	174, pl. 3, fig. 20	v
Theodoxus (Calvertia) obtusangulaeformis	Theodoxus (Calvertia)	obtusangulaeformis	Gozhik, 2002	Gozhik, P.F. 2002. Pontychni presnovodni mollusci pivdnya Ukrainy i Moldovy. Privately published, Kiev.	44, pl. 4, fig. 21	n
Staja obtusecarinata	Staja	obtusecarinata	(Fuchs, 1870)	Fuchs, T. 1870. VII. Beiträge zur Kenntniss fossiler Binnenfaunen. IV. und V. Die Fanna der Congerienschichten von Tihany am Plattensee und Kúp bei Pápa in Ungarn. Jahrbuch der k. k. geologischen Reichsanstalt, 20 (4), 531-548.	534, pl. 20, figs 31-32	v	http://opac.geologie.ac.at/wwwopacx/wwwopac.ashx?command=getcontent&server=images&value=JB0204_531_A.pdf
Radix obtusissima	Radix	obtusissima	(Deshayes, 1838)	Deshayes, G.P. 1838. Description des coquilles fossiles recueillies en Crimée par M. de Verneuil, et observations générales à leur sujet. Mémoirs de la Société Géologique de France, Sér. 1, 3, 37-69.	63, pl. 5, figs 10-11	v	http://www.biodiversitylibrary.org/item/133952#page/61/mode/1up
Valvata ocsensis	Valvata	ocsensis	Soós, 1934	Soós, L. 1934. Az Öcsi felső-pontusi Mollusca-fauna. Állattani Közlemények, 31 (3-4), 183-210.	189	v
Valvata ocsensis halavatsi	Valvata	ocsensis halavatsi	(Gozhik, 2002)	Gozhik, P.F. 2002. Pontychni presnovodni mollusci pivdnya Ukrainy i Moldovy. Privately published, Kiev.	49, pl. 2, figs 5-11	n
Gyraulus oecsensis	Gyraulus	oecsensis	Wenz, 1919	Wenz, W. 1919. Zur Nomenklatur tertiärer Land- und Süßwassergastropoden. I. Nachrichtsblatt der Deutschen Malakozoologischen Gesellschaft, 51 (2), 68-76.	74	v	http://www.biodiversitylibrary.org/item/110094#page/82/mode/1up
Nematurella oepfingensis	Nematurella	oepfingensis	Wenz, 1918	Wenz, W. 1918. Die Thalfinger Schichten der schwäbischen Rugulosakalke und ihre Beziehungen zu anderen Tertiärablagerungen. Jahresberichte und Mitteilungen des Oberrheinischen geologischen Vereines, neue Folge, 7 (1), 6-29.	9, textfig.	v
Melanopsis ogerieni	Melanopsis	ogerieni	Locard, 1883	Locard, A. 1883. Recherches paléontologiques sur les dépôts tertiaires à Milne-Edwardsia et Vivipara du Pliocène inférieur du département de l'Ain. Annales de l'Académie de Mâcon, IIe Série, 6, 2-166.	92, 140, pl. 3, figs 3-4	v	http://gallica.bnf.fr/ark:/12148/bpt6k2136624/f3.image.langEN
Gyraulus okrugljakensis	Gyraulus	okrugljakensis	Neubauer, Harzhauser, Kroh, Georgopoulou & Mandic, 2014	Neubauer, T.A., Harzhauser, M., Kroh, A., Georgopoulou, E., Mandic, O. 2014 (accepted). Replacement names and nomenclatural comments for problematic species-group names in Europe's Neogene freshwater Gastropoda. Part 2. ZooKeys.		v
Melanopsis olivula	Melanopsis	olivula	Grateloup, 1838	Grateloup, J.-P.S. de 1838. Conchyliologie fossile du bassin de l'Adour. Mémoire sur les Coquilles fossiles des Mollusques terrestres et fluviatiles observées dans les terrains tertiaires du bassin de l'Adour. Actes Soc. linn. Bordeaux, 10, 92-152.	143, pl. 4, figs 54-56	v	http://www.biodiversitylibrary.org/item/101658#page/29/mode/1up
Stenothyrella olteniae	Stenothyrella	olteniae	Pană in Pană et al., 1981	Pană, I., Enache, C., Andreescu, I. 1981. Fauna de moluște a depozitelor cu ligniți din Oltenia. Institutul de cercetări, inginerie tehnologică și proiectări miniere pentru lignit, Craiova.	109, pl. 64, figs 1-6	v
Melanopsis oltszakadatensis	Melanopsis	oltszakadatensis	Halaváts, 1914	Halaváts, G.v. 1914. Geologischer Aufbau der Gegend von Ujegháza, Olczmány und Oltszakadát. Jahresbericht der Königlich ungarischen Geologischen Anstalt, 1913, 410-422.	413, 421, textfig.	v
Anisus (Disculifer) omalus	Anisus (Disculifer)	omalus	(Bourguignat, 1881)	Bourguignat, J.R. 1881. Histoire malacologique de la Colline de Sansan, précédée d'une notice géologique et suivie d'un apercu climatologique et topographique de Sansan, a l'époque des dépôts de cette colline. Annales des science géologiques, 11, 1-175.	134, figs 237-240	v	http://gallica.bnf.fr/ark:/12148/bpt6k4325871/f165.image
Viviparus oncophorae	Viviparus	oncophorae	Rzehak, 1893	Rzehak, A. 1893. Die Fauna der Oncophora Schichten Mährens. Verhandlungen des naturforschenden Vereins in Brünn, 31, 142-192.	179, pl. 2, fig. 21	v	http://www.biodiversitylibrary.org/item/150046#page/200/mode/1up
Viviparus oncophorus	Viviparus	oncophorus	Brusina, 1874	Brusina, S. 1874. Fossile Binnen-Mollusken aus Dalmatien, Kroatien und Slavonien nebst einem Anhange. Actienbuchdruckerei, Agram.	73, pl. 2, figs 10-11	v	https://archive.org/details/fossilebinnenmo00brusgoog
Gyraulus (Gyraulus) oncostomus	Gyraulus (Gyraulus)	oncostomus	(Brusina, 1902)	Brusina, S. 1902. Iconographia Molluscorum Fossilium in tellure tertiaria Hungariae, Croatiae, Slavoniae, Dalmatiae, Bosniae, Herzegovinae, Serbiae and Bulgariae inventorum. Officina Soc. Typographicae, Agram.	pl. 3, figs 7-9	v
Hydrobia onuri	Hydrobia	onuri	Taner, 1974	Taner, G. 1974. Denizli bölgesi Neojeninin paleontolojik ve stratigrafik etüdü. Bulletin of Mineral Research and Exploration Institute of Turkey (MTA), 82, 89-126.	98, pl. 4, figs 10-15a	v
Melanopsis onusta	Melanopsis	onusta	Stefanescu, 1896	Stefanescu, S. 1896. Études sur les Terrains tertiaires de Roumanie. Contribution a l'étude des faunes sarmatique, pontique et levantine. Mémoirs de la Société Géologique de France, Mémoir 15. Paléontologique, 6 (2-3), 1-147.	131, pl. 11, figs 38-41	v	http://jubilotheque.upmc.fr/ead.html?id=GM_000915_001
Melanopsis onychia	Melanopsis	onychia	Brusina, 1874	Brusina, S. 1874. Fossile Binnen-Mollusken aus Dalmatien, Kroatien und Slavonien nebst einem Anhange. Actienbuchdruckerei, Agram.	30, pl. 1, figs 3-4	v	https://archive.org/details/fossilebinnenmo00brusgoog
Gyraulus (Gyraulus) orahovacensis	Gyraulus (Gyraulus)	orahovacensis	(Pavlović, 1903)	Pavlović, P.S. 1903. Građa za poznavanje tercijara u Staroj Srbiji. Annales Géologiques de la Péninsule Balkanique, 6 (1), 155-189.	181, pl. 5, figs 5-7	v
Melanopsis orientalis	Melanopsis	orientalis	Bukowski, 1892	Bukowski, G.v. 1892. Notiz über die Molluskenfauna der levantinischen Bildungen der Insel Rhodus. Anzeiger der Österreichischen Akademie der Wissenschaften, mathematisch-naturwissenschaftliche Klasse, 29, 247-250.	249	v	http://www.biodiversitylibrary.org/item/30037#page/273/mode/1up
Micromelania orientalis	Micromelania	orientalis	Willmann, 1981	Willmann, R. 1981. Evolution, Systematik und stratigraphische Bedeutung der neogenen Süßwassergastropoden von Rhodos und Kos/Ägäis. Palaeontographica Abt. A, 174, 10-235.	122	v
Pseudamnicola orientalis	Pseudamnicola	orientalis	(Bukowski, 1896)	Bukowski, G.v. 1896. Die levantinische Molluskenfauna der Insel Rhodus, II. Theil. Schluss. Denkschriften der Kaiserlichen Akademie der Wissenschaften, Mathematisch-Naturwissenschaftliche Classe, 63, 1-70.	47, pl. 10, figs 1-2	v	http://www.landesmuseum.at/pdf_frei_remote/DAKW_63_0001-0070.pdf
Valvata (Cincinna) orientalis	Valvata (Cincinna)	orientalis	Fischer in Tchihatcheff, 1866	Fischer, P. 1866-1869. Faune tertiaire lacustre. 327-354. In: de Tchihatcheff, P., d'Archiac, A., Fischer, P., de Verneuil, E. Asie mineure description physique de cette contrée. Paléontologie. Librairie Théodore Morgand, Paris	345, pl. 6, fig. 7	v	http://reader.digitale-sammlungen.de/de/fs3/object/display/bsb10359048_00355.html
Tylopoma orientalis	Tylopoma	orientalis	(Papaianopol & Macaleț, 1999)	Papaianopol, I., Macaleț, R. 2004. Nouvelles espèces des genres Viviparus, Bulimus, Micromelania et Pyrgula (Gastropoda, Mesogastropoda) dans les dépôts pontiens de Munténie. Analele ştiinţifice ale Univ. 'Al.I. Cuza' din Iasi, Geol., 49-50, 225-235.	227, pl. 1, figs 3-5	v
Melanopsis orientalis biliottii	Melanopsis	orientalis biliottii	Bukowski, 1892	Bukowski, G.v. 1892. Notiz über die Molluskenfauna der levantinischen Bildungen der Insel Rhodus. Anzeiger der Österreichischen Akademie der Wissenschaften, mathematisch-naturwissenschaftliche Klasse, 29, 247-250.	249	v	http://www.biodiversitylibrary.org/item/30037#page/273/mode/1up
Micromelania orientalis scalarata	Micromelania	orientalis scalarata	Willmann, 1981	Willmann, R. 1981. Evolution, Systematik und stratigraphische Bedeutung der neogenen Süßwassergastropoden von Rhodos und Kos/Ägäis. Palaeontographica Abt. A, 174, 10-235.	122	v
Zagrabica ornata	Zagrabica	ornata	Macaleț, 2002	Macaleț, R. 2002. Nouvelles espèces du genres Zagrabica and Melanoides dans le Dacien du Bassin Dacique. Acta Palaeontologica Romaniae, 3, 257-265.	259, pl. 1, fig. 6	v
Kosovia ornata	Kosovia	ornata	Pavlović, 1931	Pavlović, P.S. 1931. O fosilnoj fauni mekušaca iz Skopske Kotline. Glasnik Skopskog naučnog društva, Odeljenje prirodnih Nauka, 9 (3), 1-28.	20, pl. 10, figs 25-32	v
Viviparus ornatus	Viviparus	ornatus	Neumayr in Neumayr & Paul, 1875	Neumayr, M., Paul, C.M. 1875. Die Congerien- und Paludienschichten Slavoniens und deren Faunen. Abhandlungen der k. k. Geologischen Reichsanstalt, 7 (3), 1-106.	56, pl. 4, fig. 19	v	http://www.biodiversitylibrary.org/item/120876#page/171/mode/1up
Lithoglyphus ornatus	Lithoglyphus	ornatus	Papaianopol, 2006	Papaianopol, I. 2006. Nouveaux taxons du genre Lithoglyphus (Gastropoda, Lithoglyphidae) des dépots Méotiens de Roumanie (Miocène Supérieur, Bassin Dacique). Acta Palaeontologica Romaniae, 78A, 11-20.	18, pl. 2, figs 2-3	v
Melanopsis oroposi	Melanopsis	oroposi	Papp, 1979	Papp, A. 1979. Zur Kenntnis neogener Süßwasserfaunen in Attika (Griechenland). Annales Géologiques des Pays Helléniques, 29, 664-678.	672, pl. 3, figs 1-15	v
Melanopsis oroposi minoriformis	Melanopsis	oroposi minoriformis	Papp, 1979	Papp, A. 1979. Zur Kenntnis neogener Süßwasserfaunen in Attika (Griechenland). Annales Géologiques des Pays Helléniques, 29, 664-678.	672, pl. 3, figs 11-15	v
Saccoia oryza	Saccoia	oryza	Sacco, 1895	Sacco, F. 1895. I molluschi dei terreni Terziarii del Piemonte e della Liguria. Parte XVIII (Melaniidae, Littorinidae, Fossaridae, Rissoidae, Hydrobiidae, Paludinidae e Valvatidae). Carlo Clausen, Torino.	42, pl. 1, fig. 117	v	http://www.biodiversitylibrary.org/item/46676#page/9/mode/1up
Pontohydrobia ossovinarum	Pontohydrobia	ossovinarum	(Andrusov, 1890)	Andrusov, N. 1890. Kerchenskiy izvestniak i ego fauna. Zapiski Imperatorskago S.-Petersburgskago Mineralogicheskago Obshchestva, seriya 2, 26, 193-344.	265	v
Clivunella ovata	Clivunella	ovata	Gorjanović-Kramberger, 1923	Gorjanović-Kramberger, C. 1923. Die Valenciennesiden und einige anderen Limnaeiden der pontischen Stufe des unteren Pliocaens in ihrer stratigraphischen und genetischen Bedeutung. Glasnik hrvatskoga prirodoslovnoga društva, 35, 87-114.	112, figs 5-6	v
Prososthenia ovata	Prososthenia	ovata	(Bronn, 1831)	Bronn, H.G. 1831. Italiens Tertiär-Gebilde und deren Einschlüsse. Vier Abhandlungen. Karl Groos, Heidelberg.	77	v	http://www.biodiversitylibrary.org/item/121009#page/5/mode/1up
Viviparus ovidii	Viviparus	ovidii	Bogachev, 1961	Bogachev, V.V. 1961. Materialy k istorii presnovodnoi fauny Evrazii. Izdatel'stvo Akademii Nauk Ukrainski SSR, Kiev.	293, pl. 47, figs 1, 8	v
Viviparus ovidiiformis	Viviparus	ovidiiformis	(Datsenko in Gozhik & Datsenko, 2007)	Gozhik, P.F., Datsenko, L.N. 2007. Presnovodnyye Mollyuski pozdnego kaynozoya yuga Bostochnoy Yevropy. Chast' II. Natsional'naya Akademiya Nauk Ukrainy, Institut Geologicheskikh Nauk, Kiev.	65, pl. 51, figs 2, 4, 13	v
Stenothyrella ovoidea	Stenothyrella	ovoidea	(Pavlović, 1927)	Pavlović, P.S. 1927. Donjopontiski mekušci iz okoline Beograda (s naročitim obzirom na fosilnu faunu okoline sela Vrčina). Sprska Akademija nauka, posebna izdanja, 66 (Prirodnjački i matematički spisi 17), 1-121.	103, pl. 14, figs 21-22	v
Melanopsis ovosimilis	Melanopsis	ovosimilis	Willmann, 1981	Willmann, R. 1981. Evolution, Systematik und stratigraphische Bedeutung der neogenen Süßwassergastropoden von Rhodos und Kos/Ägäis. Palaeontographica Abt. A, 174, 10-235.	143	v
Viviparus ovulum	Viviparus	ovulum	Neumayr in Neumayr & Paul, 1875	Neumayr, M., Paul, C.M. 1875. Die Congerien- und Paludienschichten Slavoniens und deren Faunen. Abhandlungen der k. k. Geologischen Reichsanstalt, 7 (3), 1-106.	64, pl. 7, fig. 7	v	http://www.biodiversitylibrary.org/item/120876#page/171/mode/1up
Melanopsis oxyacantha	Melanopsis	oxyacantha	Brusina, 1902	Brusina, S. 1902. Iconographia Molluscorum Fossilium in tellure tertiaria Hungariae, Croatiae, Slavoniae, Dalmatiae, Bosniae, Herzegovinae, Serbiae and Bulgariae inventorum. Officina Soc. Typographicae, Agram.	pl. 7, figs 6-7	v
Gyraulus oxystoma	Gyraulus	oxystoma	(Klein, 1846)	Klein, A. 1846. Conchylien der Süsswasserkalkformation Württembergs. Jahreshefte des Vereins für vaterländische Naturkunde in Württemberg, 2 (1), 60-116.	80, pl. 1, fig. 27	v	http://reader.digitale-sammlungen.de/de/fs1/object/display/bsb10075897_00064.html
Theodoxus (?Calvertia) oxytropida	Theodoxus (?Calvertia)	oxytropida	(Andrusov, 1909)	Andrusov, N. 1909. Materialy k poznaniyu Prikaspiyskogo neogena. Ponticheskiye plasty Shemakhinskogo uyezda. Trudy Geologicheskago Komiteta, novaya seriya, 40, 1-177.	100, 164, pl. 6, figs 20-21	v
Melanopsis pachecoi	Melanopsis	pachecoi	Royo Gómez, 1922	Royo Gómez, J. 1922. El Mioceno continental ibérico y su fauna malacológica. Comisión de investigaciones paleontológicas y prehistóricas, 30, 1-230.	108, textfig. 26, pl. 12, fig. 9	v
Bania pachychila	Bania	pachychila	(Brusina, 1902)	Brusina, S. 1902. Iconographia Molluscorum Fossilium in tellure tertiaria Hungariae, Croatiae, Slavoniae, Dalmatiae, Bosniae, Herzegovinae, Serbiae and Bulgariae inventorum. Officina Soc. Typographicae, Agram.	pl. 9, figs 36-39	v
Gyraulus (Gyraulus) pachychilus	Gyraulus (Gyraulus)	pachychilus	(Brusina, 1902)	Brusina, S. 1902. Iconographia Molluscorum Fossilium in tellure tertiaria Hungariae, Croatiae, Slavoniae, Dalmatiae, Bosniae, Herzegovinae, Serbiae and Bulgariae inventorum. Officina Soc. Typographicae, Agram.	pl. 4, figs 47-49	v
Neritina pachyderma	Neritina	pachyderma	Sandberger, 1875	Sandberger, C.L.F. 1870-1875. Die Land- und Süßwasser-Conchylien der Vorwelt. C. W. Kreidel, Wiesbaden.	367	v	http://reader.digitale-sammlungen.de/de/fs1/object/display/bsb10482123_00005.html
Viviparus pachystoma	Viviparus	pachystoma	(Sandberger, 1859)	Sandberger, C.L.F. 1858-1863. Die Conchylien des Mainzer Tertiärbeckens. C. W. Kreidel, Wiesbaden.	77, pl. 6, fig. 10	v	http://www.biodiversitylibrary.org/item/49038#page/7/mode/1up
Viviparus pachystoma dissitus	Viviparus	pachystoma dissitus	Kókay, 2006	Kókay, J. 2006. Nonmarine mollusc fauna from the Lower and Middle Miocene, Bakony Mts., W Hungary. Geologica Hungarica, Series Palaeontologica, 56, 1-196.	31, pl. 3, figs 4-5	v
Valvata (?Costovalvata) pagana	Valvata (?Costovalvata)	pagana	Bulić & Jurišić-Polšak, 2009	Bulić, J., Jurišić-Polšak, Z. 2009. Macropalaeontology and Stratigraphy of Lacustrine Miocene Deposits at Crnika Beach on the Island of Pag (Croatia). Geologica Croatica, 62 (3), 135-156, doi: 10.4154/gc.2009.16.	143	v
Pseudamnicola (Barassia) pagoda	Pseudamnicola (Barassia)	pagoda	(Neumayr in Herbich & Neumayr, 1875)	Herbich, F., Neumayr, M. 1875. Beiträge zur Kenntnis fossiler Binnenfaunen. VII. Die Süsswasserablagerungen im südöstlichen Siebenbürgen. Jahrbuch der k. k. geologischen Reichsanstalt, 25, 401-431.	424, pl. 17, fig. 12	v	http://opac.geologie.ac.at/wwwopacx/wwwopac.ashx?command=getcontent&server=images&value=JB0254_401_A.pdf
Pseudamnicola (Barassia) pagoda maior	Pseudamnicola (Barassia)	pagoda maior	(Jekelius, 1932)	Jekelius, E. 1932. Fauna Neogenă a României. Die Molluskenfauna der dazischen Stufe des Beckens von Braşov. Memoriile Institutului geologic al României, 2, 1-118.	76, pl. 11, figs 33-36	v
Pseudamnicola (Barassia) pagodaeformis	Pseudamnicola (Barassia)	pagodaeformis	(Andrusov, 1890)	Andrusov, N. 1890. Kerchenskiy izvestniak i ego fauna. Zapiski Imperatorskago S.-Petersburgskago Mineralogicheskago Obshchestva, seriya 2, 26, 193-344.	273	v
Melanopsis (Melanosteira) pagodaeformis	Melanopsis (Melanosteira)	pagodaeformis	Pavlović, 1927	Pavlović, P.S. 1927. Donjopontiski mekušci iz okoline Beograda (s naročitim obzirom na fosilnu faunu okoline sela Vrčina). Sprska Akademija nauka, posebna izdanja, 66 (Prirodnjački i matematički spisi 17), 1-121.	62, pl. 7, fig. 11	v
Valvata (Valvata) palmotici	Valvata (Valvata)	palmotici	Brusina, 1902	Brusina, S. 1902. Iconographia Molluscorum Fossilium in tellure tertiaria Hungariae, Croatiae, Slavoniae, Dalmatiae, Bosniae, Herzegovinae, Serbiae and Bulgariae inventorum. Officina Soc. Typographicae, Agram.	pl. 13, fig. 1	v
Hydrobia paludinaria	Hydrobia	paludinaria	(Schlotheim, 1820)	Schlotheim, E.F.v. 1820. Die Petrefactenkunde auf ihrem jetzigen Standpunkte durch die Beschreibung seiner Sammlung versteinerter und fossiler Überreste des Thier- und Pflanzenreichs der Vorwelt erläutert. Becker, Gotha.	108	v	http://books.google.at/books/about/Die_Petrefactenkunde_auf_ihrem_jetzigen.html?id=4SQ-AAAAcAAJ&redir_esc=y
Undulotheca pancici	Undulotheca	pancici	(Brusina, 1902)	Brusina, S. 1902. Iconographia Molluscorum Fossilium in tellure tertiaria Hungariae, Croatiae, Slavoniae, Dalmatiae, Bosniae, Herzegovinae, Serbiae and Bulgariae inventorum. Officina Soc. Typographicae, Agram.	pl. 1, figs 28-29	v
Bania panicum	Bania	panicum	(Neumayr, 1869)	Neumayr, M. 1869. II. Beiträge zur Kenntniss fossiler Binnenfaunen. Jahrbuch der kaiserlichen und königlichen geologischen Reichsanstalt, 19, 355-382.	364, pl. 12, fig. 13	v	http://www.landesmuseum.at/pdf_frei_remote/JbGeolReichsanst_019_0355-0382.pdf
Viviparus pannonicus	Viviparus	pannonicus	Neumayr in Neumayr & Paul, 1875	Neumayr, M., Paul, C.M. 1875. Die Congerien- und Paludienschichten Slavoniens und deren Faunen. Abhandlungen der k. k. Geologischen Reichsanstalt, 7 (3), 1-106.	53, pl. 4, fig. 8	v	http://www.biodiversitylibrary.org/item/120876#page/171/mode/1up
Micromelania pantanellii	Micromelania	pantanellii	Wenz, 1925	Wenz, W. 1925. Zur Nomenklatur tertiärer Land- und Süßwassergastropoden. VII. Senckenbergiana, 7, 124-125.	124	v
Prososthenia pantanellii	Prososthenia	pantanellii	Brusina, 1884	Brusina, S. 1884. Die Neritodonta Dalmatiens und Slavoniens nebst allerlei malakologischen Bemerkungen. Jahrbücher der Deutschen Malakozoologischen Gesellschaft, 11, 17-120.	53	v	http://www.biodiversitylibrary.org/item/55039#page/31/mode/1up
Viviparus pantanellii	Viviparus	pantanellii	Wenz, 1919	Wenz, W. 1919. Zur Nomenklatur tertiärer Land- und Süßwassergastropoden. I. Nachrichtsblatt der Deutschen Malakozoologischen Gesellschaft, 51 (2), 68-76.	76	v	http://www.biodiversitylibrary.org/item/110094#page/82/mode/1up
Pontohydrobia panticapaea	Pontohydrobia	panticapaea	(Andrusov, 1890)	Andrusov, N. 1890. Kerchenskiy izvestniak i ego fauna. Zapiski Imperatorskago S.-Petersburgskago Mineralogicheskago Obshchestva, seriya 2, 26, 193-344.	268	v
Radix papaianopoli	Radix	papaianopoli	Macaleț, 2000	Macaleț, R. 2000. New Radix species identified in the Neogene deposits of the Dacic Basin. Acta Palaeontologica Romaniae, 2, 251-259.	252, pl. 1, figs 5-8	v
Viviparus (Balcanipaludina) papaianopoli	Viviparus (Balcanipaludina)	papaianopoli	Lubenescu & Zazuleac, 1985	Lubenescu, V., Zazuleac, D. 1985. Les Viviparidés du Néogène supérieur du Bassin Dacique. Mémoires - L'Institut de Géologie et de Géophysique, 32, 77-136.	95, pl. 18, figs 7-14, pl. 19, figs 1-4	v
Melanopsis papkesiensis	Melanopsis	papkesiensis	Bandel, 2000	Bandel, K. 2000. Speciation among the Melanopsidae (Caenogastropoda). Special emphasis to the Melanopsidae of the Pannonian Lake at Pontian time (Late Miocene) and the Pleistocene and Recent of Jordan. Mitt. Geol.-Pal. Inst. Univ. Hamburg, 84, 131-208.	162, figs 52-85	v
Theodoxus pappi	Theodoxus	pappi	Sauerzopf, 1952	Sauerzopf, F. 1952. Beitrag zur Entwicklungsgeschichte des südburgenländischen Pannons. Burgenländische Heimatblätter, 14 (1), 1-16.	12, pl. 2, fig. 12	v
Nematurella pappi	Nematurella	pappi	Schlickum, 1960	Schlickum, W.R. 1960. Die Gattung Nematurella Sandberger. Archiv für Molluskenkunde, 89, 203-214.	206, pl. 18, figs 4-5	v
Melanopsis paradoxa	Melanopsis	paradoxa	(Brusina, 1892)	Brusina, S. 1892. Fauna fossile terziaria di Markusevec in Croazia. Con un elenco delle Dreissensidae della Dalmazia, Croazia e Slavonia. Glasnik hrvatskog naravoslovnog društva, 7, 113-210.	144	v	http://www.biodiversitylibrary.org/item/42638#page/131/mode/1up
Ancylus parmophorus	Ancylus	parmophorus	de Stefani, 1880	De Stefani, C. 1880. Molluschi continentali fino ad ora notati in ltalia nei terreni pliocenici, ed ordinamento di questi ultimi (continuazione). Atti della Societa Toscana di Scienze Naturali Residente in Pisa, 5, 9-108.	56, pl. 3, fig. 17	v	http://www.biodiversitylibrary.org/item/113405#page/13/mode/1up
Pseudamnicola partschi	Pseudamnicola	partschi	(Frauenfeld in Hörnes, 1856)	Hörnes, M. 1851-1856. Die fossilen Mollusken des Tertiär-Beckens von Wien. I. Univalven. Abhandlungen der Geologischen Reichsanstalt, 3, 185-296 (1853), 385-460 (1855), 461-736 (1856).	588, pl. 47, fig. 24	v
Caspia (Ulskia) parva	Caspia (Ulskia)	parva	Roshka, 1973	Roshka, V.Kh. 1973. Mollyuski meotica severo-zapadnogo prichernomor'ya. Shtiintsa, Kishinev.	172, pl. 28, figs 387-389	v
Turricaspia (Oxypyrgula) parvinucleata	Turricaspia (Oxypyrgula)	parvinucleata	Roshka, 1973	Roshka, V.Kh. 1973. Mollyuski meotica severo-zapadnogo prichernomor'ya. Shtiintsa, Kishinev.	151, pl. 20-21, figs 273-283	v
Stalioa (Stalioa) parvula	Stalioa (Stalioa)	parvula	Neumayr, 1880	Neumayr, M. 1880. V. Tertiäre Binnenmollusken aus Bosnien und der Hercegovina. Jahrbuch der kaiserlichen und königlichen geologischen Reichsanstalt, 30 (2), 463-486.	484, pl. 7, fig. 14	v	http://opac.geologie.ac.at/wwwopacx/wwwopac.ashx?command=getcontent&server=images&value=JB0302_463_A.pdf
Gyraulus (Gyraulus) parvulus	Gyraulus (Gyraulus)	parvulus	(Lörenthey, 1906)	Lörenthey, I. 1906. Beitrage zur Fauna und stratigraphischen Lage der pannonischen Schichten in der Umgebung des Balatonsees. Resultate der wissenschaftlichen Erforschung des Balatonsees, Bd. 1, Teil 1. Anhang 4, 1-216.	118, pl. 1, figs 13-14	v
Pseudamnicola (Limnidia) pasiphae	Pseudamnicola (Limnidia)	pasiphae	Willmann, 1980	Willmann, R. 1980. Die neogenen Süßwassergastropoden von Chersonisos (Kreta). Neues Jahrbuch für Geologie und Paläontologie, Abhandlungen, 159 (2), 273-295.	281	v
Holandriana patula	Holandriana	patula	(Bellardi & Michelotti, 1841)	Bellardi, L., Michelotti, G. 1841. Saggio orittografico sulla classe dei Gasteropodi del Piemonte. Memorie della Reale Accademia delle Scienze di Torino, Serie II, 3, 93-174.	163, pl. 7, figs 8-9	v	http://www.biodiversitylibrary.org/item/32584#page/187/mode/1up
Holandriana patula propatula	Holandriana	patula propatula	(Sacco, 1886)	Sacco, F. 1886. Fauna malacologica delle alluvioni plioceniche. Memorie della Reale Accademia delle Scienze di Torino, Serie II, 37, 169-206.	451, pl. 1, fig. 10	v	http://www.biodiversitylibrary.org/item/138367#page/213/mode/1up
Holandriana patula taurostricta	Holandriana	patula taurostricta	(Sacco, 1895)	Sacco, F. 1895. I molluschi dei terreni Terziarii del Piemonte e della Liguria. Parte XVIII (Melaniidae, Littorinidae, Fossaridae, Rissoidae, Hydrobiidae, Paludinidae e Valvatidae). Carlo Clausen, Torino.	6, pl. 1, fig. 9	v	http://www.biodiversitylibrary.org/item/46676#page/9/mode/1up
Radix paucispira	Radix	paucispira	(Fuchs, 1870)	Fuchs, T. 1870. III. Beiträge zur Kenntniss fossiler Binnenfaunen. III. Die Fauna der Congerienschichten von Radmanest im Banate. Jahrbuch der k. k. geologischen Reichsanstalt, 20 (3), 343-364.	345, pl. 14, figs 56-58	v	http://opac.geologie.ac.at/wwwopacx/wwwopac.ashx?command=getcontent&server=images&value=JB0203_343_A.pdf
Schuettemmericia paulensis	Schuettemmericia	paulensis	(Degrange-Touzin, 1892)	Degrange-Touzin, A. 1892. Étude sur la faune terrestre, lacustre et fluviatile de l'Oligocène supérieur et du Miocène dans le Sud-Ouest de la France et principalement dans la Gironde. Actes de la Société linnéenne de Bordeaux, 45, 125-230.	187, pl. 5, fig. 9	v	http://www.biodiversitylibrary.org/item/104325#page/133/mode/1up
?Goniochilus pauli	?Goniochilus	pauli	(Fuchs, 1877)	Fuchs, T. 1877. Studien über die jüngeren Tertiärbildungen Griechenlands. Denkschriften der Kaiserlichen Akademie der Wissenschaften, Mathematisch-Naturwissenschaftliche Classe, 37 (2), 1-42.	34, pl. 3, figs 30-32	v	http://www.biodiversitylibrary.org/item/31616#page/381/mode/1up
Provalenciennesia pauli	Provalenciennesia	pauli	(Hoernes, 1875)	Hoernes, R. 1875. Tertiär-Studien (Teile VI und VII). Jahrbuch der k. k. geologischen Reichsanstalt, 25, 61-78.	72, pl. 3, fig. 1	v	http://opac.geologie.ac.at/wwwopacx/wwwopac.ashx?command=getcontent&server=images&value=JB0251_063_A.pdf
Viviparus pauli	Viviparus	pauli	Brusina, 1874	Brusina, S. 1874. Fossile Binnen-Mollusken aus Dalmatien, Kroatien und Slavonien nebst einem Anhange. Actienbuchdruckerei, Agram.	87	v	https://archive.org/details/fossilebinnenmo00brusgoog
Provalenciennesia pauli intermedia	Provalenciennesia	pauli intermedia	(Gorjanović-Kramberger, 1901)	Gorjanović-Kramberger, K. 1901. Über die Gattung Valeneiennesia und einige unterpontische Limnaeen. Beitr. Paläont. Geol. Österr.-Ungarns u. d. Orients, 13 (3), 121-140.	133, pl. 9, fig. 7	v	http://www.biodiversitylibrary.org/item/50663#page/155/mode/1up
Melanopsis paulovici	Melanopsis	paulovici	Bourguignat, 1880	Bourguignat, J.R. 1880. Étude sur les fossiles tertiaires et quaternaires de la vallée de la Cettina en Dalmatie. Imprimerie D. Bardin, Saint Germain.	37	v	http://gallica.bnf.fr/ark:/12148/bpt6k206491r
Bania pauluccii	Bania	pauluccii	(Brusina, 1907)	Brusina, S. 1907. Naravoslovne crtice sa sjevero-istočne obale Jadranskoga mora. Dio cetvrti i posljednji. Specijalni. Rad Jugoslavenske akademije znanosti i umjetnosti, 169, 195-251.	218	v
Valvata (Cincinna) paviai	Valvata (Cincinna)	paviai	Schlickum & Strauch, 1979	Schlickum, W.R., Strauch, F. 1979. Die Land- und Süßwassermollusken der pliozänen Deckschichten der rheinischen Braunkohle. Abhandlungen der Senckenbergischen Naturforschenden Gesellschaft, 536, 1-144.	11, pl. 1, fig. 5	v
Kosovia pavlovici	Kosovia	pavlovici	Atanacković, 1959	Atanacković, M. 1959. Pliocène du Bassin de Kosovo (Serbie méridionale) [in Serbian]. Geološki glasnik, 3, 257-377.	353	v
Gyraulus (Gyraulus) pavlovici	Gyraulus (Gyraulus)	pavlovici	(Brusina, 1893)	Brusina, S. 1893. Frammenti di Malacologia terziaria Serba. Annales Géologiques de la Péninsule Balkanique, 4 (1-2), 192-208, 25-74.	68	v
Lymnaea pavlovici	Lymnaea	pavlovici	Milošević, 1981	Milošević, V.M. 1981. Novi fosilni barski puževi iz roda Limnaea iz Sedimenata Pećke serije Metohije. Bulletin du Museum d'Histoire Naturelle de Belgrade, Série A, 36, 57-69.	57, pl. 1, figs 1-4	v
Melanopsis pavlovici	Melanopsis	pavlovici	Brusina, 1902	Brusina, S. 1902. Iconographia Molluscorum Fossilium in tellure tertiaria Hungariae, Croatiae, Slavoniae, Dalmatiae, Bosniae, Herzegovinae, Serbiae and Bulgariae inventorum. Officina Soc. Typographicae, Agram.	pl. 5, figs 45-47	v
Theodoxus (Calvertia) pavlovici	Theodoxus (Calvertia)	pavlovici	Milošević, 1983	Milošević, V.M. 1983. Metohijska neogena slatkovodna fauna mekušaca i rod Theodoxus (Gastropoda). Bulletin du Museum d'Histoire Naturelle de Belgrade, Série A, 38, 135-150.	139, pl. 1, figs 19-24, pl. 2, figs 13-14	v
Viviparus (Viviparus) pavlovici	Viviparus (Viviparus)	pavlovici	Pavlović, 1932	Pavlović, P.S. 1932. Novi prilošci za poznavanje fosilne faune iz Kosovske i Metohiskopodrimske Kotline. Bulletin du Service Géologique du Royaume de Yougoslavie, 1 (2), 231-253.	243, pl. 1, figs 20-21	v
Holandriana pecchioli	Holandriana	pecchioli	(Hörnes, 1856)	Hörnes, M. 1851-1856. Die fossilen Mollusken des Tertiär-Beckens von Wien. I. Univalven. Abhandlungen der Geologischen Reichsanstalt, 3, 185-296 (1853), 385-460 (1855), 461-736 (1856).	604, pl. 49, fig. 24	v
Melanopsis pedemontana	Melanopsis	pedemontana	Sacco, 1889	Sacco, F. 1889. Aggiunte alla fauna malacologica estramarina fossile del Piemonte e della Ligura. Memorie della Reale Accademia delle Scienze di Torino, Serie II, 39, 61-98.	66, pl. 2, figs 1-8	v	http://www.biodiversitylibrary.org/item/138459#page/97/mode/1up
Melanopsis pedemontana dertolina	Melanopsis	pedemontana dertolina	Sacco, 1895	Sacco, F. 1895. I molluschi dei terreni Terziarii del Piemonte e della Liguria. Parte XVIII (Melaniidae, Littorinidae, Fossaridae, Rissoidae, Hydrobiidae, Paludinidae e Valvatidae). Carlo Clausen, Torino.	11, pl. 1, fig. 19	v	http://www.biodiversitylibrary.org/item/46676#page/9/mode/1up
Melanopsis pedemontana pseudopraerosa	Melanopsis	pedemontana pseudopraerosa	Sacco, 1889	Sacco, F. 1889. Aggiunte alla fauna malacologica estramarina fossile del Piemonte e della Ligura. Memorie della Reale Accademia delle Scienze di Torino, Serie II, 39, 61-98.	67, pl. 2, fig. 14	v	http://www.biodiversitylibrary.org/item/138459#page/97/mode/1up
Melanopsis pedemontana subcallosa	Melanopsis	pedemontana subcallosa	Wenz, 1928	Wenz, W. 1928. Zur Nomenklatur tertiärer Land- und Süßwassergastropoden. IX. Senckenbergiana, 10, 219-220.	220	v
Valenciennius peltus	Valenciennius	peltus	(Brusina, 1878)	Brusina, S. 1878. Molluscorum fossilium species novae et emendatae in tellure tertiaria Dalmatiae, Croatiae et Slavoniae inventae. Journal de Conchyliologie, 26, 347-356.	355	v	http://biodiversitylibrary.org/item/54320#page/363/mode/1up
Valvata (Cincinna) peneckei	Valvata (Cincinna)	peneckei	Brusina, 1892	Brusina, S. 1892. Fauna fossile terziaria di Markusevec in Croazia. Con un elenco delle Dreissensidae della Dalmazia, Croazia e Slavonia. Glasnik hrvatskog naravoslovnog društva, 7, 113-210.	167	v	http://www.biodiversitylibrary.org/item/42638#page/131/mode/1up
Melanopsis pentagona	Melanopsis	pentagona	Brusina, 1892	Brusina, S. 1892. Fauna fossile terziaria di Markusevec in Croazia. Con un elenco delle Dreissensidae della Dalmazia, Croazia e Slavonia. Glasnik hrvatskog naravoslovnog društva, 7, 113-210.	138	v	http://www.biodiversitylibrary.org/item/42638#page/131/mode/1up
?Theodoxus percarinatus	?Theodoxus	percarinatus	(Oppenheim, 1919)	Oppenheim, P. 1919. Das Neogen in Kleinasien. Zeitschrift der Deutschen Geologischen Gesellschaft, 70, 1-210.	128, pl. 9, fig. 7	v
Hydrobia peregrina	Hydrobia	peregrina	Boettger, 1901	Boettger, O. 1901. Zur Kenntnis der Fauna der mittelmiocänen Schichten von Kostej im Krassö-Szörenyer Komitat. Verhandlungen und Mittheilungen des siebenbürgischen Vereins für Naturwissenschaften zu Hermannstadt, 51, 1-200.	152	v	http://www.landesmuseum.at/datenbanken/digilit/?litnr=34438
Lymnaea peregrina	Lymnaea	peregrina	Deshayes, 1838	Deshayes, G.P. 1838. Description des coquilles fossiles recueillies en Crimée par M. de Verneuil, et observations générales à leur sujet. Mémoirs de la Société Géologique de France, Sér. 1, 3, 37-69.	63, pl. 5, figs 8-9	v	http://www.biodiversitylibrary.org/item/133952#page/61/mode/1up
Saccoia perforata	Saccoia	perforata	(Pantanelli, 1886)	Pantanelli, D. 1886. Monografia degli strati pontici del Miocene superiore nella Italia settentrionale e centrale. Memorie della Reale Accademia di Scienze, Lettere e d'Arti di Modena, Ser. 2a, 4, 127-231.	198, figs 5-8	v
Melanopsis pergamena	Melanopsis	pergamena	Calvert & Neumayr, 1880	Calvert, F., Neumayr, M. 1880. Die jungen Ablagerungen am Hellespont. Denkschriften der Kaiserlichen Akademie der Wissenschaften, Mathematisch-Naturwissenschaftliche Classe, 40, 357-378.	375, pl. 2, figs 18-19	v	http://www.biodiversitylibrary.org/item/104344#page/395/mode/1up
Radix pergamenica	Radix	pergamenica	(Oppenheim, 1919)	Oppenheim, P. 1919. Das Neogen in Kleinasien. Zeitschrift der Deutschen Geologischen Gesellschaft, 70, 1-210.	191, pl. 12, fig. 12	v
Lymnaea permanenta	Lymnaea	permanenta	Milošević, 1981	Milošević, V.M. 1981. Novi fosilni barski puževi iz roda Limnaea iz Sedimenata Pećke serije Metohije. Bulletin du Museum d'Histoire Naturelle de Belgrade, Série A, 36, 57-69.	62, pl. 1, figs 10-12	v
Prososthenia pertica	Prososthenia	pertica	Pană, 1989 [Andreescu & Pană, 1985]	Pană, I. 1989. Nannogastropodes daciens. Revue Roumaine de Géologie, Géophysique et Géographie, 33, 69-81.	77, pl. 3, figs 2-8	v
Theodoxus (Brusinaella) petasatus	Theodoxus (Brusinaella)	petasatus	(Seninski, 1905)	Seninski, K. 1905. Novyya Dannyya o neogenovych' plastach' Yugozapadnogo Zakavkaz'ya. Trudy Obshchestva Estestvoispytateley pri Imperatorskom Yuryevskom Universitete, 16, 1-80.	62, pl. 1, figs 27-30	v
Viviparus (Viviparus) petkovici	Viviparus (Viviparus)	petkovici	Atanacković, 1959	Atanacković, M. 1959. Pliocène du Bassin de Kosovo (Serbie méridionale) [in Serbian]. Geološki glasnik, 3, 257-377.	351	v
Melanopsis petkovici	Melanopsis	petkovici	Pavlović, 1931	Pavlović, P.S. 1931. O fosilnoj fauni mekušaca iz Skopske Kotline. Glasnik Skopskog naučnog društva, Odeljenje prirodnih Nauka, 9 (3), 1-28.	19, pl. 10, figs 19-20	v
Pseudodianella petkovici	Pseudodianella	petkovici	(Pavlović, 1903)	Pavlović, P.S. 1903. Građa za poznavanje tercijara u Staroj Srbiji. Annales Géologiques de la Péninsule Balkanique, 6 (1), 155-189.	158, pl. 3, figs 12-14	v
Valvata (Cincinna) petronijevici	Valvata (Cincinna)	petronijevici	Milošević, 1973	Milošević, V.M. 1973. Valvata (Cincinna) petronijevići nov. spec. (Gastropoda) iz slatkovodnih sedimenata donjeg Pliocena Metohijske kotline. Bulletin du Museum d'Histoire Naturelle de Belgrade, Série A, 28, 143-149.	144, textfig. 1	v
Viviparus (Viviparus) petronijevici	Viviparus (Viviparus)	petronijevici	Milošević, 1972	Milošević, V.M. 1972. Novi Viviparusi donjeg Pliocena Metohije. Bulletin du Museum d'Histoire Naturelle de Belgrade, Série A, 27, 183-197.	186, pl. 2, figs 3-4	v
Melanopsis petrovici	Melanopsis	petrovici	Brusina, 1893	Brusina, S. 1893. Frammenti di Malacologia terziaria Serba. Annales Géologiques de la Péninsule Balkanique, 4 (1-2), 192-208, 25-74.	58	v
Planorbis petrovici	Planorbis	petrovici	Pavlović, 1931	Pavlović, P.S. 1931. O fosilnoj fauni mekušaca iz Skopske Kotline. Glasnik Skopskog naučnog društva, Odeljenje prirodnih Nauka, 9 (3), 1-28.	17, pl. 10, figs 6-7	v
Valenciennius pflugi	Valenciennius	pflugi	Özsayar, 1971	Özsayar, T. 1971. Paläontologie und Geologie des Gebietes östlich Trabzon (Anatolien). Giessener Geologische Schriften, 1, 1-138.	55, pl. 15, figs 3, 5-8	v
Gyraulus (Gyraulus) phacecercus	Gyraulus (Gyraulus)	phacecercus	(Brusina, 1902)	Brusina, S. 1902. Iconographia Molluscorum Fossilium in tellure tertiaria Hungariae, Croatiae, Slavoniae, Dalmatiae, Bosniae, Herzegovinae, Serbiae and Bulgariae inventorum. Officina Soc. Typographicae, Agram.	pl. 4, figs 44-46	v
Viviparus phasianella	Viviparus	phasianella	(Boettger, 1887)	Boettger, O. 1887. Neue Paludinen aus dem Mainzer Becken. Notizblatt des Vereins für Erdkunde zu Darmstadt und des mittelrheinischen geologischen Vereins, 4. Folge, 7, 7-9.	8	v
Planorbarius philippei	Planorbarius	philippei	(Locard, 1883)	Locard, A. 1883. Recherches paléontologiques sur les dépôts tertiaires à Milne-Edwardsia et Vivipara du Pliocène inférieur du département de l'Ain. Annales de l'Académie de Mâcon, IIe Série, 6, 2-166.	15, pl. 2, figs 4-5	v	http://gallica.bnf.fr/ark:/12148/bpt6k2136624/f3.image.langEN
Theodoxus (Calvertia) philippianus	Theodoxus (Calvertia)	philippianus	Locard, 1883	Locard, A. 1883. Recherches paléontologiques sur les dépôts tertiaires à Milne-Edwardsia et Vivipara du Pliocène inférieur du département de l'Ain. Annales de l'Académie de Mâcon, IIe Série, 6, 2-166.	37, pl. 3, figs 10-11	v	http://gallica.bnf.fr/ark:/12148/bpt6k2136624/f3.image.langEN
Micromelania phrygica	Micromelania	phrygica	(Oppenheim, 1919)	Oppenheim, P. 1919. Das Neogen in Kleinasien. Zeitschrift der Deutschen Geologischen Gesellschaft, 70, 1-210.	148, pl. 10, fig. 3	v
Bithynia phrygica	Bithynia	phrygica	(Fischer in Tchihatcheff, 1866)	Fischer, P. 1866-1869. Faune tertiaire lacustre. 327-354. In: de Tchihatcheff, P., d'Archiac, A., Fischer, P., de Verneuil, E. Asie mineure description physique de cette contrée. Paléontologie. Librairie Théodore Morgand, Paris	342, pl. 6, fig. 6	v	http://reader.digitale-sammlungen.de/de/fs3/object/display/bsb10359048_00355.html
?Lithoglyphus phrygicus	?Lithoglyphus	phrygicus	Oppenheim, 1919	Oppenheim, P. 1919. Das Neogen in Kleinasien. Zeitschrift der Deutschen Geologischen Gesellschaft, 70, 1-210.	135	v
Radix phrygoovata	Radix	phrygoovata	(Oppenheim, 1919)	Oppenheim, P. 1919. Das Neogen in Kleinasien. Zeitschrift der Deutschen Geologischen Gesellschaft, 70, 1-210.	129, pl. 9, fig. 4	v
Galba (Galba) phrygopalustris	Galba (Galba)	phrygopalustris	(Oppenheim, 1919)	Oppenheim, P. 1919. Das Neogen in Kleinasien. Zeitschrift der Deutschen Geologischen Gesellschaft, 70, 1-210.	129, pl. 9, fig. 3	v
Micromelania picta	Micromelania	picta	Seninski, 1905	Seninski, K. 1905. Novyya Dannyya o neogenovych' plastach' Yugozapadnogo Zakavkaz'ya. Trudy Obshchestva Estestvoispytateley pri Imperatorskom Yuryevskom Universitete, 16, 1-80.	59, pl. 1, fig. 17	v
Hemisinus pictus	Hemisinus	pictus	(Hörnes, 1856)	Hörnes, M. 1851-1856. Die fossilen Mollusken des Tertiär-Beckens von Wien. I. Univalven. Abhandlungen der Geologischen Reichsanstalt, 3, 185-296 (1853), 385-460 (1855), 461-736 (1856).	600, pl. 49, fig. 14	v
Hemisinus pictus tabulatus	Hemisinus	pictus tabulatus	(Hörnes, 1856)	Hörnes, M. 1851-1856. Die fossilen Mollusken des Tertiär-Beckens von Wien. I. Univalven. Abhandlungen der Geologischen Reichsanstalt, 3, 185-296 (1853), 385-460 (1855), 461-736 (1856).	600, pl. 49, fig. 15	v
Bithynia pilari	Bithynia	pilari	Neumayr in Neumayr & Paul, 1875	Neumayr, M., Paul, C.M. 1875. Die Congerien- und Paludienschichten Slavoniens und deren Faunen. Abhandlungen der k. k. Geologischen Reichsanstalt, 7 (3), 1-106.	73, pl. 9, fig. 5	v	http://www.biodiversitylibrary.org/item/120876#page/171/mode/1up
Theodoxus (Calvertia) pilari	Theodoxus (Calvertia)	pilari	(Brusina, 1884)	Brusina, S. 1884. Die Fauna der Congerienschichten von Agram in Kroatien. Beiträge zur Paläontologie und Geologie Österreich-Ungarns und des Orients, 3, 125-187.	136	v	http://www.landesmuseum.at/pdf_frei_remote/BPalOeU_003_0125-0187.pdf
Tinnyea pilari	Tinnyea	pilari	(Neumayr, 1880)	Neumayr, M. 1880. V. Tertiäre Binnenmollusken aus Bosnien und der Hercegovina. Jahrbuch der kaiserlichen und königlichen geologischen Reichsanstalt, 30 (2), 463-486.	481	v	http://opac.geologie.ac.at/wwwopacx/wwwopac.ashx?command=getcontent&server=images&value=JB0302_463_A.pdf
Viviparus pilari	Viviparus	pilari	Brusina, 1874	Brusina, S. 1874. Fossile Binnen-Mollusken aus Dalmatien, Kroatien und Slavonien nebst einem Anhange. Actienbuchdruckerei, Agram.	84, pl. 2, figs 4-5	v	https://archive.org/details/fossilebinnenmo00brusgoog
Viviparus pilari gorjensis	Viviparus	pilari gorjensis	Lubenescu & Zazuleac, 1985	Lubenescu, V., Zazuleac, D. 1985. Les Viviparidés du Néogène supérieur du Bassin Dacique. Mémoires - L'Institut de Géologie et de Géophysique, 32, 77-136.	119, pl. 33, figs 17-20, pl. 34, figs 1-2	v
Theodoxus (Theodoxus) pilidei	Theodoxus (Theodoxus)	pilidei	(Tournouër, 1879)	Tournouër, R. 1879. Conchyliorum fluviatilium fossilium, quae in stratis tertiariis superioribus Rumaniae Dr. Gregorio Stefanesco collegit, novae species. Journal de Conchyliologie, 27, 261-264.	262	v	http://biodiversitylibrary.org/item/54087#page/275/mode/1up
Hydrobia pisana	Hydrobia	pisana	Wenz, 1924	Wenz, W. 1924. Zur Nomenklatur tertiärer Land- und Süßwassergastropoden. VI. Senckenbergiana, 6, 221-223.	222	v
Valvata (Cincinna) piscinalis trochiformis	Valvata (Cincinna)	piscinalis trochiformis	Jekelius, 1932	Jekelius, E. 1932. Fauna Neogenă a României. Die Molluskenfauna der dazischen Stufe des Beckens von Braşov. Memoriile Institutului geologic al României, 2, 1-118.	65, pl. 5, figs 18-23	v
Valvata (Cincinna) piscinaloides	Valvata (Cincinna)	piscinaloides	Michaud, 1855	Michaud, G. 1855. Descriptions de coquilles fossiles découvertes dans les environs de Hauterive (Drôme). Annales de la Societé Linnéenne de Lyon, N.S., 2, 33-64.	48, pl. 5, figs 20-21	v	http://www.biodiversitylibrary.org/item/23249#page/45/mode/1up
Valvata (Cincinna) piscinaloides berthoni	Valvata (Cincinna)	piscinaloides berthoni	Fontannes, 1883	Fontannes, F. 1883. Diagnoses d'espèces et de variétés nouvelles des terrains tertiaires du bassin du Rhône. Bulletin de la Société Géologique de France, 3e série, 11, 440-441.	441	v
Bithynia pisidica	Bithynia	pisidica	Oppenheim, 1919	Oppenheim, P. 1919. Das Neogen in Kleinasien. Zeitschrift der Deutschen Geologischen Gesellschaft, 70, 1-210.	208, pl. 7, figs 7-9, pl. 9, 1-2	v
Valvata (Valvata) pisidica	Valvata (Valvata)	pisidica	Oppenheim, 1919	Oppenheim, P. 1919. Das Neogen in Kleinasien. Zeitschrift der Deutschen Geologischen Gesellschaft, 70, 1-210.	206, pl. 7, figs 4-6	v
Hydrobia planata	Hydrobia	planata	(Montpéreux, 1831)	Montpéreux, F. du Bois de 1831. Conchiologie fossile et aperçu géognostique des formations du plateau Wolhyni-Podolien. Simon Schropp et Comp., Berlin.	48, pl. 3, figs 38-39	v
Valvata planconcava	Valvata	planconcava	Pavlović, 1927	Pavlović, P.S. 1927. Donjopontiski mekušci iz okoline Beograda (s naročitim obzirom na fosilnu faunu okoline sela Vrčina). Sprska Akademija nauka, posebna izdanja, 66 (Prirodnjački i matematički spisi 17), 1-121.	106, pl. 7, figs a-c	v
Theodoxus (Calvertia) platystoma	Theodoxus (Calvertia)	platystoma	(Brusina, 1874)	Brusina, S. 1874. Fossile Binnen-Mollusken aus Dalmatien, Kroatien und Slavonien nebst einem Anhange. Actienbuchdruckerei, Agram.	93, pl. 6, figs 7-8	v	https://archive.org/details/fossilebinnenmo00brusgoog
Gyraulus platystomus	Gyraulus	platystomus	Nützel & Bandel, 1993 (?)	Nützel, A., Bandel, K. 1993. Studies on the side-branch planorbids (Mollusca, Gastropoda) of the Miocene crater lake of Steinheim am Albuch (southern Germany). Scripta Geologica. Special Issue, 2, 313-357.	348, pl. 1, fig. 6, pl. 7, fig. 2, pl. 8, figs 1-3	v
Esperiana (Sasykiana) plena	Esperiana (Sasykiana)	plena	(Gozhik in Gozhik & Datsenko, 2007)	Gozhik, P.F., Datsenko, L.N. 2007. Presnovodnyye Mollyuski pozdnego kaynozoya yuga Bostochnoy Yevropy. Chast' II. Natsional'naya Akademiya Nauk Ukrainy, Institut Geologicheskikh Nauk, Kiev.	98, pl. 89, figs 2-3	v
[truncated: 753 more rows]
